# Supplementary material for: Modeling the Optical Properties of a Polyvinyl Alcohol-Based Composite Using a Particle Swarm Optimized Support Vector Regression Algorithm
Source: Polymers (Basel). 2021 Aug 12;13(16):2697. doi: 10.3390/polym13162697 (PMC8402182; doi:10.3390/polym13162697)
Supplement: Supplementary file 1 [file polymers-13-02697-s001.zip]

Archive with 217 entries (208 files):
- PSVR_code with data/
- PSVR_code with data/External validation data.xlsx
- PSVR_code with data/my_svm_toolbox/
- PSVR_code with data/my_svm_toolbox/AdaptScalSVM/
- PSVR_code with data/my_svm_toolbox/AdaptScalSVM/costlbfixed.m
- PSVR_code with data/my_svm_toolbox/AdaptScalSVM/costlfixed.m
- PSVR_code with data/my_svm_toolbox/AdaptScalSVM/costwbfixed.m
- PSVR_code with data/my_svm_toolbox/AdaptScalSVM/costwfixed.m
- PSVR_code with data/my_svm_toolbox/AdaptScalSVM/ExampledemoAdaptScal.m
- PSVR_code with data/my_svm_toolbox/AdaptScalSVM/ExampleFeatSelAdaptScal.m
- PSVR_code with data/my_svm_toolbox/AdaptScalSVM/gradlbfixed.m
- PSVR_code with data/my_svm_toolbox/AdaptScalSVM/gradlfixed.m
- PSVR_code with data/my_svm_toolbox/AdaptScalSVM/gradwbfixed.m
- PSVR_code with data/my_svm_toolbox/AdaptScalSVM/gradwfixed.m
- PSVR_code with data/my_svm_toolbox/AdaptScalSVM/LagrangeUpdate.m
- PSVR_code with data/my_svm_toolbox/AdaptScalSVM/SigmaUpdate.m
- PSVR_code with data/my_svm_toolbox/AdaptScalSVM/svmfit.m
- PSVR_code with data/my_svm_toolbox/AdaptScalSVM/svmfitconj.m
- PSVR_code with data/my_svm_toolbox/backfitting.m
- PSVR_code with data/my_svm_toolbox/backfittingval.m
- PSVR_code with data/my_svm_toolbox/bsvm-readme-file.txt
- PSVR_code with data/my_svm_toolbox/ConfusionMatrix.m
- PSVR_code with data/my_svm_toolbox/contents.m
- PSVR_code with data/my_svm_toolbox/costlbfixed.m
- PSVR_code with data/my_svm_toolbox/costlfixed.m
- PSVR_code with data/my_svm_toolbox/costwbfixed.m
- PSVR_code with data/my_svm_toolbox/costwfixed.m
- PSVR_code with data/my_svm_toolbox/cout.m
- PSVR_code with data/my_svm_toolbox/CreateDataAppTest.m
- PSVR_code with data/my_svm_toolbox/CreateDataAppTestReg.m
- PSVR_code with data/my_svm_toolbox/CreateMultiLevelKernel.m
- PSVR_code with data/my_svm_toolbox/DataGrid2D.m
- PSVR_code with data/my_svm_toolbox/dataset.asv
- PSVR_code with data/my_svm_toolbox/dataset.m
- PSVR_code with data/my_svm_toolbox/dataset1.mat
- PSVR_code with data/my_svm_toolbox/dataset2.mat
- PSVR_code with data/my_svm_toolbox/dataset3.mat
- PSVR_code with data/my_svm_toolbox/ExampledemoAdaptScal.m
- PSVR_code with data/my_svm_toolbox/ExampleFeatSelAdaptScal.m
- PSVR_code with data/my_svm_toolbox/exclass.m
- PSVR_code with data/my_svm_toolbox/exclass1.m
- PSVR_code with data/my_svm_toolbox/exclass2.m
- PSVR_code with data/my_svm_toolbox/exclass3.m
- PSVR_code with data/my_svm_toolbox/exclass4.m
- PSVR_code with data/my_svm_toolbox/exclassalphainit.m
- PSVR_code with data/my_svm_toolbox/exclasscheckershaarkernel.m
- PSVR_code with data/my_svm_toolbox/exclasscheckershaarkernel2.m
- PSVR_code with data/my_svm_toolbox/exclassL2LS.m
- PSVR_code with data/my_svm_toolbox/exclasslibsvm.m
- PSVR_code with data/my_svm_toolbox/exclasslibsvmrealdata.m
- PSVR_code with data/my_svm_toolbox/exclassls.m
- PSVR_code with data/my_svm_toolbox/exclassnpa.m
- PSVR_code with data/my_svm_toolbox/exclassrn.m
- PSVR_code with data/my_svm_toolbox/exclassrn1.m
- PSVR_code with data/my_svm_toolbox/exkernelset.m
- PSVR_code with data/my_svm_toolbox/exLPreg1d.m
- PSVR_code with data/my_svm_toolbox/exmulticlass.m
- PSVR_code with data/my_svm_toolbox/exmulticlass1.m
- PSVR_code with data/my_svm_toolbox/exmulticlass1v1.m
- PSVR_code with data/my_svm_toolbox/exmulticlass2.m
- PSVR_code with data/my_svm_toolbox/exmulticlassall.m
- PSVR_code with data/my_svm_toolbox/exmulticlassall2.m
- PSVR_code with data/my_svm_toolbox/exnlrlpsvm.m
- PSVR_code with data/my_svm_toolbox/exnuclass1.m
- PSVR_code with data/my_svm_toolbox/exoneclasssvm.m
- PSVR_code with data/my_svm_toolbox/exr2smallestsphere.m
- PSVR_code with data/my_svm_toolbox/exrealframetest.m
- PSVR_code with data/my_svm_toolbox/exreg1d.m
- PSVR_code with data/my_svm_toolbox/exreg1dls.m
- PSVR_code with data/my_svm_toolbox/exreg2d.m
- PSVR_code with data/my_svm_toolbox/exregrn.m
- PSVR_code with data/my_svm_toolbox/exsimulframetest.m
- PSVR_code with data/my_svm_toolbox/extensorwavkernel.m
- PSVR_code with data/my_svm_toolbox/FeatSelAdaptScal.m
- PSVR_code with data/my_svm_toolbox/FeatSelAdaptScal1.m
- PSVR_code with data/my_svm_toolbox/featSelExample.m
- PSVR_code with data/my_svm_toolbox/FeatureSelection/
- PSVR_code with data/my_svm_toolbox/FeatureSelection/featselcorrcoeff.m
- PSVR_code with data/my_svm_toolbox/FeatureSelection/featselkernelderivative.asv
- PSVR_code with data/my_svm_toolbox/FeatureSelection/featselkernelderivative.m
- PSVR_code with data/my_svm_toolbox/FeatureSelection/FeatSelmargdif.m
- PSVR_code with data/my_svm_toolbox/FeatureSelection/FeatSelmargdif1v1.m
- PSVR_code with data/my_svm_toolbox/FeatureSelection/FeatSelmargin.m
- PSVR_code with data/my_svm_toolbox/FeatureSelection/FeatSelr2w2.m
- PSVR_code with data/my_svm_toolbox/FeatureSelection/FeatSelr2w2diff.m
- PSVR_code with data/my_svm_toolbox/fileaccess.m
- PSVR_code with data/my_svm_toolbox/functioneval.m
- PSVR_code with data/my_svm_toolbox/gda.m
- PSVR_code with data/my_svm_toolbox/givrot.m
- PSVR_code with data/my_svm_toolbox/gradlbfixed.m
- PSVR_code with data/my_svm_toolbox/gradlfixed.m
- PSVR_code with data/my_svm_toolbox/gradwbfixed.m
- PSVR_code with data/my_svm_toolbox/gradwfixed.m
- PSVR_code with data/my_svm_toolbox/jouet.m
- PSVR_code with data/my_svm_toolbox/kbp/
- PSVR_code with data/my_svm_toolbox/kbp/BuildTrapScale.m
- PSVR_code with data/my_svm_toolbox/kbp/calcdistance.m
- PSVR_code with data/my_svm_toolbox/kbp/CalcTrapScale.m
- PSVR_code with data/my_svm_toolbox/kbp/exlar.m
- PSVR_code with data/my_svm_toolbox/kbp/exlar1.m
- PSVR_code with data/my_svm_toolbox/kbp/exlarrealdata.m
- PSVR_code with data/my_svm_toolbox/kbp/exlarsignalclassif.m
- PSVR_code with data/my_svm_toolbox/kbp/exmultikernellarclass.m
- PSVR_code with data/my_svm_toolbox/kbp/LAR.m
- PSVR_code with data/my_svm_toolbox/kbp/LARval.m
- PSVR_code with data/my_svm_toolbox/kbp/multiplekernel.m
- PSVR_code with data/my_svm_toolbox/kbp/normalizekernelLAR.m
- PSVR_code with data/my_svm_toolbox/kbp/pyrim.mat
- PSVR_code with data/my_svm_toolbox/kernelknn.m
- PSVR_code with data/my_svm_toolbox/kernelpca.m
- PSVR_code with data/my_svm_toolbox/kernelpcaproj.m
- PSVR_code with data/my_svm_toolbox/kernelset.m
- PSVR_code with data/my_svm_toolbox/knn.m
- PSVR_code with data/my_svm_toolbox/kpcaex1.m
- PSVR_code with data/my_svm_toolbox/kpcaex2.m
- PSVR_code with data/my_svm_toolbox/kpcaex3.m
- PSVR_code with data/my_svm_toolbox/LagrangeUpdate.m
- PSVR_code with data/my_svm_toolbox/lambdawilks.m
- PSVR_code with data/my_svm_toolbox/libsvminterface/
- PSVR_code with data/my_svm_toolbox/libsvminterface/mexSVMClass.dll
- PSVR_code with data/my_svm_toolbox/libsvminterface/mexSVMClass.mexglx
- PSVR_code with data/my_svm_toolbox/libsvminterface/mexSVMTrain.mexglx
- PSVR_code with data/my_svm_toolbox/libsvminterface/svmclasslib.m
- PSVR_code with data/my_svm_toolbox/libsvminterface/svmvallib.m
- PSVR_code with data/my_svm_toolbox/license.txt
- PSVR_code with data/my_svm_toolbox/LPsvmclass.m
- PSVR_code with data/my_svm_toolbox/LPsvmreg.m
- PSVR_code with data/my_svm_toolbox/makesignalnus.m
- PSVR_code with data/my_svm_toolbox/monqp.m
- PSVR_code with data/my_svm_toolbox/monqpCinfty.m
- PSVR_code with data/my_svm_toolbox/mwustat.m
- PSVR_code with data/my_svm_toolbox/nfcv.m
- PSVR_code with data/my_svm_toolbox/nfcvreg.m
- PSVR_code with data/my_svm_toolbox/normalizeinterval.m
- PSVR_code with data/my_svm_toolbox/normalizekernel.m
- PSVR_code with data/my_svm_toolbox/normalizemeanstd.m
- PSVR_code with data/my_svm_toolbox/pathdef.m
- PSVR_code with data/my_svm_toolbox/phispan.m
- PSVR_code with data/my_svm_toolbox/r2smallestsphere.m
- PSVR_code with data/my_svm_toolbox/regsolve.m
- PSVR_code with data/my_svm_toolbox/rncalc.m
- PSVR_code with data/my_svm_toolbox/rnval.m
- PSVR_code with data/my_svm_toolbox/semipregex1.m
- PSVR_code with data/my_svm_toolbox/semipsvmex1.m
- PSVR_code with data/my_svm_toolbox/SigmaUpdate.m
- PSVR_code with data/my_svm_toolbox/spanestimate.m
- PSVR_code with data/my_svm_toolbox/svmclass.m
- PSVR_code with data/my_svm_toolbox/svmclassL2.m
- PSVR_code with data/my_svm_toolbox/svmclassL2LS.m
- PSVR_code with data/my_svm_toolbox/svmclassLS.m
- PSVR_code with data/my_svm_toolbox/svmclassnpa.m
- PSVR_code with data/my_svm_toolbox/svmfit.m
- PSVR_code with data/my_svm_toolbox/svmfitconj.m
- PSVR_code with data/my_svm_toolbox/svmkernel.m
- PSVR_code with data/my_svm_toolbox/svmmulticlass.m
- PSVR_code with data/my_svm_toolbox/svmmulticlassoneagainstall.m
- PSVR_code with data/my_svm_toolbox/svmmulticlassoneagainstone.asv
- PSVR_code with data/my_svm_toolbox/svmmulticlassoneagainstone.m
- PSVR_code with data/my_svm_toolbox/svmmultival.m
- PSVR_code with data/my_svm_toolbox/svmmultivaloneagainstone.m
- PSVR_code with data/my_svm_toolbox/svmnuclass.m
- PSVR_code with data/my_svm_toolbox/svmnureg.m
- PSVR_code with data/my_svm_toolbox/svmoneclass.m
- PSVR_code with data/my_svm_toolbox/svmoneclassval.m
- PSVR_code with data/my_svm_toolbox/svmreg.m
- PSVR_code with data/my_svm_toolbox/svmregLS.m
- PSVR_code with data/my_svm_toolbox/svmroc/
- PSVR_code with data/my_svm_toolbox/svmroc/contents.m
- PSVR_code with data/my_svm_toolbox/svmroc/OLDsvmroccurve.m
- PSVR_code with data/my_svm_toolbox/svmroc/rankboostAUC.asv
- PSVR_code with data/my_svm_toolbox/svmroc/rankboostAUC.m
- PSVR_code with data/my_svm_toolbox/svmroc/rankboostAUCOLD.m
- PSVR_code with data/my_svm_toolbox/svmroc/rankboostAUCval.m
- PSVR_code with data/my_svm_toolbox/svmroc/rankroccurve.m
- PSVR_code with data/my_svm_toolbox/svmroc/svmroc.asv
- PSVR_code with data/my_svm_toolbox/svmroc/svmroc.m
- PSVR_code with data/my_svm_toolbox/svmroc/svmrocCS.m
- PSVR_code with data/my_svm_toolbox/svmroc/svmroccurve.asv
- PSVR_code with data/my_svm_toolbox/svmroc/svmroccurve.m
- PSVR_code with data/my_svm_toolbox/svmroc/svmroccurve2.asv
- PSVR_code with data/my_svm_toolbox/svmroc/svmrocval.m
- PSVR_code with data/my_svm_toolbox/svmval.m
- PSVR_code with data/my_svm_toolbox/tensorwavkernel.m
- PSVR_code with data/my_svm_toolbox/TestSanityCheck.asv
- PSVR_code with data/my_svm_toolbox/TestSanityCheck.m
- PSVR_code with data/my_svm_toolbox/testsemip2d.m
- PSVR_code with data/my_svm_toolbox/TestWaveletKernel.m
- PSVR_code with data/my_svm_toolbox/utilities/
- PSVR_code with data/my_svm_toolbox/utilities/ConfusionMatrix.m
- PSVR_code with data/my_svm_toolbox/utilities/CreateDataAppTest.m
- PSVR_code with data/my_svm_toolbox/utilities/CreateDataAppTestReg.m
- PSVR_code with data/my_svm_toolbox/utilities/DataGrid2D.m
- PSVR_code with data/my_svm_toolbox/utilities/kernelknn.m
- PSVR_code with data/my_svm_toolbox/utilities/knn.m
- PSVR_code with data/my_svm_toolbox/utilities/lambdawilks.m
- PSVR_code with data/my_svm_toolbox/utilities/mwustat.m
- PSVR_code with data/my_svm_toolbox/utilities/nfcv.m
- PSVR_code with data/my_svm_toolbox/utilities/nfcvreg.m
- PSVR_code with data/my_svm_toolbox/utilities/normalizeinterval.m
- PSVR_code with data/my_svm_toolbox/utilities/normalizekernel.m
- PSVR_code with data/my_svm_toolbox/utilities/normalizemeanstd.m
- PSVR_code with data/my_svm_toolbox/utilities/wstat.m
- PSVR_code with data/my_svm_toolbox/waveletfunction.m
- PSVR_code with data/my_svm_toolbox/waveletkernelmultires/
- PSVR_code with data/my_svm_toolbox/waveletkernelmultires/backfitting.m
- PSVR_code with data/my_svm_toolbox/waveletkernelmultires/backfittingval.m
- PSVR_code with data/my_svm_toolbox/waveletkernelmultires/CreateMultiLevelKernel.m
- PSVR_code with data/my_svm_toolbox/waveletkernelmultires/exrealframetest.m
- PSVR_code with data/my_svm_toolbox/waveletkernelmultires/exsimulframetest.m
- PSVR_code with data/my_svm_toolbox/waveletkernelmultires/makesignalnus.m
- PSVR_code with data/my_svm_toolbox/waveletkernelmultires/TestWaveletKernel.m
- PSVR_code with data/my_svm_toolbox/waveletspan.m
- PSVR_code with data/my_svm_toolbox/westontoynonlinear.mat
- PSVR_code with data/my_svm_toolbox/wstat.m
- PSVR_code with data/polymerbandgap_revisedd.mat
- PSVR_code with data/polymerrefractive_revisitedd.mat
- PSVR_code with data/SVRtrain.m
