# Supplementary material for: Modeling the Optical Properties of a Polyvinyl Alcohol-Based Composite Using a Particle Swarm Optimized Support Vector Regression Algorithm
Source: Polymers (Basel). 2021 Aug 12;13(16):2697. doi: 10.3390/polym13162697 (PMC8402182; doi:10.3390/polym13162697)
Supplement: Supplementary file 1 [file polymers-13-02697-s001.zip › PSVR_code with data/External validation data.xlsx]

## Sheet: n-PSVR
bang pa ev	index
5.36	1.47
5.06	1.8
2.67	2.01
2.8	1.56
2.4	1.72
3.98	1.67
3.9	1.72
3.81	1.79
3.78	2.1
3.62	1.94
4.96	2.02
5.05	1.99
5.02	2
2.4	1.56
2.3	1.65
3.5	1.53
3.6	1.62
4.97	2
4.13592	1.257
6.4466	1.76
5.2	1.57
4.8	2.08
3.1	2.81
5.05	1.994
4.98	2.002
4.91	2.011
4.87	2.018
4.57	1.77
4.41	1.91
5	1.87
2.56	1.94
3.33	2.31
3.01	2.39
4.61	2.06
4.55	2.07
4.51	2.08

## Sheet: E-PSVR
bang pa ev	index
4.27	2.12
5.36	1.47
2.67	2.01
1.82	2.06
5	1.43
4.5	1.44
3.98	1.67
3.78	2.1
3.62	1.94
2.7	1.22
2.6	1.26
3.8	1.54
4.2	2.13
4.47573	1.433
4.76699	1.527
5.2	1.57
4.15	2.51
4.41	1.91
4.32	1.98
4.1	2.11
4.9	1.409
4.6	2.152
4.5	2.489
4.2	2.888
4.76	1.38
4.22	2.13
2.11	2.67
3.01	2.39
