# Supplementary material for: Modeling the Optical Properties of a Polyvinyl Alcohol-Based Composite Using a Particle Swarm Optimized Support Vector Regression Algorithm
Source: Polymers (Basel). 2021 Aug 12;13(16):2697. doi: 10.3390/polym13162697 (PMC8402182; doi:10.3390/polym13162697)
Supplement: Supplementary file 1 [file polymers-13-02697-s001.zip › PSVR_code with data/my_svm_toolbox/backfittingval.m]

function  [ypred,y]=backfittingval(kernelmatrix,C)

% USAGE
%
% ypred=backfittingval(kernelmatrix,C)
%

[n,n1,nbspace]=size(kernelmatrix);
%keyboard
y=zeros(n,nbspace);
y(:,1)=kernelmatrix(:,:,1)*C(:,1);
ypred=y(:,1);
for i=2:nbspace
    y(:,i)=kernelmatrix(:,:,i)*C(:,i);
    ypred=ypred+ y(:,i);
end;
