# Supplementary material for: Modeling the Optical Properties of a Polyvinyl Alcohol-Based Composite Using a Particle Swarm Optimized Support Vector Regression Algorithm
Source: Polymers (Basel). 2021 Aug 12;13(16):2697. doi: 10.3390/polym13162697 (PMC8402182; doi:10.3390/polym13162697)
Supplement: Supplementary file 1 [file polymers-13-02697-s001.zip › PSVR_code with data/my_svm_toolbox/bsvm-readme-file.txt]

BSVM:

*****************************************************************

           COPYRIGHT NOTIFICATION

BSVM can be freely used for research purpose.
Use for commercial purposes is expressly prohibited
without contacting the authors.
BSVM is provided "as is" without express or implied warranty.

Chih-Wei Hsu and Chih-Jen Lin
Department of Computer Science and
Information Engineering
National Taiwan University 
Taipei 106, Taiwan
e-mail: cjlin@csie.ntu.edu.tw

*****************************************************************

           INSTRUCTIONS
          
1. Create the bsvm directory structure with

        unzip bsvm.zip

   This produces the directory bsvm and several subdirectories.

2. Change directories to bsvm and install bsvm with
 
        make 

3. Find options of bsvm
	
	bsvm-train 

4. Run the sample problems by executing bsvm. A model 
   file is generated

	bsvm-train -t 2 -v 1 -c 1000  vehicle_scale vehicle_model

5. Test the classifier

	bsvm-predict vehicle_scale vehicle_model classfied_result
 
   test data: vehicle_scale
   support vectors: vehicle_model
   classified_result: results after classification 

*****************************************************************

           FILE FORMATS and PARAMETERS

The format of training and testing data file is:

<label> <index1>:<value1> <index2>:<value2> ...
.
.
.

<label> is +1 or -1, <index> is an integer starting from 1, <value> is
a real number. The labels in the testing data file are only used to
calculate accuracy. If they are unknown, just fill this column with +1.

The new release of BSVM borrows the structure of libsvm
(http://www.csie.ntu.edu.tw/~cjlin/libsvm). Similar options are also adopted.

Type bsvm-train to know the usage of bsvm:

For more explanation of these options, please check the README of libsvm.
The main difference from libsvm is -s and -q.
	-s 0: two-class bound-constrained support vector classification
	-s 1: multi-class bound-constrained support vector classification
	-s 2: multi-class support vector classification from Crammer and Singer
	-s 3: bound-constrained support vector regression
The option -q gives the size of sub-problems for -s 0, 1, and 3.
The size of sub-problems using -s 2 is always the number of classes.
Note that -v now stands for cross validataion. In BSVM 1.1, -v is
the verbosity.

*****************************************************************

           ADDITIONAL INFORMATION

Chih-Wei Hsu and Chih-Jen Lin
1. A simple decomposition method for  support vector machines
http://www.csie.ntu.edu.tw/~cjlin/papers/decomp.ps.gz
2. A comparison on methods for multi-class support vector machines.
http://www.csie.ntu.edu.tw/~cjlin/papers/multisvm.ps.gz

Acknowledgments:
The authors thank Chih-Chung Chang
for many helpful disussions and comments.
Part of the software implementation
also benifited from his help.


BSVM uses the opmization solver TRON
by Chih-Jen Lin and Jorge More'.
Please read the COPYRIGHT NOTIFICATION
before using it.
The TRON homepage is in 
http://www.mcs.anl.gov/~more/tron
