# Supplementary material for: Modeling the Optical Properties of a Polyvinyl Alcohol-Based Composite Using a Particle Swarm Optimized Support Vector Regression Algorithm
Source: Polymers (Basel). 2021 Aug 12;13(16):2697. doi: 10.3390/polym13162697 (PMC8402182; doi:10.3390/polym13162697)
Supplement: Supplementary file 1 [file polymers-13-02697-s001.zip › PSVR_code with data/my_svm_toolbox/contents.m]

% Contents    Kernel Methods package
%

% 
% cout.m
% 
% 
% svmclass.m
% 
% 
% 
% svmreg.m
% 
% givrot.m
% 
% 
% 
% svmkernel.m
% 
% 
% 
% monqp.m
% 
% 
% 
% svmclassnpa.m
% 
% 
% 
% svmval.m
% 
% 
% 
% svmmulticlass.m
% 
% 
% 
% svmmultival.m
% 
% 
% 
% functioneval.m
% 
% 
% 
% 
% 
% 
% waveletspan.m
% 
% 
% 
% 
% 
% phispan.m
% 
% 
% 
% 
% regsolve.m
% 
% 
% 
% 
% dataset.m
% 
% 
% 
% 
% rncalc.m
% 
% 
% 
% 
% rnval.m
% 
% 
% 
% 
% monqpCinfty.m
% 
% 
% 
% 
% svmclassLS.m
% 
% 
% 
% svmclassL2.m
% 
% 
% gda.m
% 
% 
% 
% kernelpcaproj.m
% 
% 
% 
% license.txt
% 
% 
% 
% svmnureg.m
% 
% 
% 
% spanestimate.m
% 
% 
% 
% svmmultivaloneagainstone.m
% 
% 
% 
% svmmulticlassoneagainstall.m
% 
% 
% 
% kernelpca.m
% 
% 
% svmmulticlassoneagainstone.m
% 
