# Supplementary material for: Modeling the Optical Properties of a Polyvinyl Alcohol-Based Composite Using a Particle Swarm Optimized Support Vector Regression Algorithm
Source: Polymers (Basel). 2021 Aug 12;13(16):2697. doi: 10.3390/polym13162697 (PMC8402182; doi:10.3390/polym13162697)
Supplement: Supplementary file 1 [file polymers-13-02697-s001.zip › PSVR_code with data/my_svm_toolbox/CreateDataAppTestReg.m]

function  [xapp,yapp,xtest,ytest,indice]=CreateDataAppTestReg(x,y,nbtrain)

% [xapp,yapp,xtest,ytest,indice]=CreateDataAppTestReg(x,y,nbtrain)
%

    xapp=[];
    yapp=[];
    xtest=[];
    ytest=[];
    indice=[];
    indice.app=[];
    indice.test=[];

    nbdata=length(y);
        ind=1:nbdata;
        aux=randperm(nbdata);

        indapp=ind(aux(1:nbtrain));
        indtest=ind(aux(nbtrain+1:end));
        xapp=[x(indapp,:)];
        yapp=[y(indapp,:)];
        xtest=[x(indtest,:)];
        ytest=[;y(indtest,:)];
        indice.app=[indapp];
        indice.test=[indtest];
