# Supplementary material for: Modeling the Optical Properties of a Polyvinyl Alcohol-Based Composite Using a Particle Swarm Optimized Support Vector Regression Algorithm
Source: Polymers (Basel). 2021 Aug 12;13(16):2697. doi: 10.3390/polym13162697 (PMC8402182; doi:10.3390/polym13162697)
Supplement: Supplementary file 1 [file polymers-13-02697-s001.zip › PSVR_code with data/my_svm_toolbox/DataGrid2D.m]

function  [xtest,xtest1,xtest2,nn1,nn2]=DataGrid2D(vectX,vectY);

% [xtest,xtest1,xtest2,nn]=DataGrid2D(vectX,vectY);

[xtest1 xtest2]  = meshgrid(vectX,vectY); 
[nn1,nn2]= size(xtest1); 
xtest = [reshape(xtest1 ,nn1*nn2,1) reshape(xtest2 ,nn1*nn2,1)]; 
