# Supplementary material for: Modeling the Optical Properties of a Polyvinyl Alcohol-Based Composite Using a Particle Swarm Optimized Support Vector Regression Algorithm
Source: Polymers (Basel). 2021 Aug 12;13(16):2697. doi: 10.3390/polym13162697 (PMC8402182; doi:10.3390/polym13162697)
Supplement: Supplementary file 1 [file polymers-13-02697-s001.zip › PSVR_code with data/my_svm_toolbox/exkernelset.m]

%
%
clear all
close all


clear all
close all

N=10;
moy=linspace(-5,5,N);
n=100;
sigma=0.2;


kernelsetoption.kerneloption=1;
kernelsetoption.method='des';
oneclassoption.nu=0.3; 
oneclassoption.kernel='gaussian';
oneclassoption.kerneloption=1;


[xapp,yapp]=dataset('gaussian',n,0,sigma);

x1=xapp(find(yapp==1),:);
x2=xapp(find(yapp==-1),:);
A{1}=x1;
for i=1:N
    x2p=x1+ moy(i);  
    B{i}=x2p;
end;


K= kernelset(A,kernelsetoption,oneclassoption,B)
    
    
 
