# Supplementary material for: Modeling the Optical Properties of a Polyvinyl Alcohol-Based Composite Using a Particle Swarm Optimized Support Vector Regression Algorithm
Source: Polymers (Basel). 2021 Aug 12;13(16):2697. doi: 10.3390/polym13162697 (PMC8402182; doi:10.3390/polym13162697)
Supplement: Supplementary file 1 [file polymers-13-02697-s001.zip › PSVR_code with data/my_svm_toolbox/FeatureSelection/featselcorrcoeff.m]

function [indice,val]=featselcorrcoeff(x,y)


[nsize,nvar]=size(x);

meany=mean(y);
meanx=mean(x);

rxy=zeros(1,nvar);
for i=1:nvar
    rxy(i)= sum( (x(:,i)-meanx(i)).*(y(:)-meany))/ sqrt ( sum( (x(:,i)-meanx(i)).^2) * sum ((y(:)-meany).^2));
end;
[val,indice]=sort(-abs(rxy));
