# Supplementary material for: Modeling the Optical Properties of a Polyvinyl Alcohol-Based Composite Using a Particle Swarm Optimized Support Vector Regression Algorithm
Source: Polymers (Basel). 2021 Aug 12;13(16):2697. doi: 10.3390/polym13162697 (PMC8402182; doi:10.3390/polym13162697)
Supplement: Supplementary file 1 [file polymers-13-02697-s001.zip › PSVR_code with data/my_svm_toolbox/givrot.m]

function [G] = givrot (x);
%GIVROT
%   [G] = givrot (x);
%   returns Givens-rotation matrix
%   [c -s; s c] which rotates x(2) to zero.

  if (x(2) ~= 0),
    r = norm (x, 2);
    G = 1/r*[x(1) x(2); -x(2) x(1)];
  else
    G = eye (2);
  end
