# Supplementary material for: Modeling the Optical Properties of a Polyvinyl Alcohol-Based Composite Using a Particle Swarm Optimized Support Vector Regression Algorithm
Source: Polymers (Basel). 2021 Aug 12;13(16):2697. doi: 10.3390/polym13162697 (PMC8402182; doi:10.3390/polym13162697)
Supplement: Supplementary file 1 [file polymers-13-02697-s001.zip › PSVR_code with data/my_svm_toolbox/kbp/calcdistance.m]

function [distance]=calcdistance(x1,x2)

%
% fonction de calcul de la distance 
% notament utiles pour knn
%

if nargin<2
  x2=x1;
end

ndim = size(x1,2);
nptx1 = size(x1,1);
nptx2 = size(x2,1);

% distance de X a xapp :
mat1 =  repmat(x1, nptx2,1);

mat22 = repmat(x2,1,nptx1)';
mat2 = reshape(mat22 ,ndim, nptx1*nptx2)';
distance = mat1 - mat2 ;

distance = sum(abs(distance),2);
distance = reshape(distance,nptx1,nptx2);
