# Supplementary material for: Modeling the Optical Properties of a Polyvinyl Alcohol-Based Composite Using a Particle Swarm Optimized Support Vector Regression Algorithm
Source: Polymers (Basel). 2021 Aug 12;13(16):2697. doi: 10.3390/polym13162697 (PMC8402182; doi:10.3390/polym13162697)
Supplement: Supplementary file 1 [file polymers-13-02697-s001.zip › PSVR_code with data/my_svm_toolbox/kbp/LARval.m]

function ypred = LARval(K,solution)

% USAGE
%
% ypred = LARval(K,solution) 

if size(K,2)==size(solution.Beta,2);
    ypred                 = K    *solution.Beta'+solution.b;    
else
    ypred                 = K (:,solution.indxsup)   *solution.Beta'+solution.b;    
end;
