# Supplementary material for: Modeling the Optical Properties of a Polyvinyl Alcohol-Based Composite Using a Particle Swarm Optimized Support Vector Regression Algorithm
Source: Polymers (Basel). 2021 Aug 12;13(16):2697. doi: 10.3390/polym13162697 (PMC8402182; doi:10.3390/polym13162697)
Supplement: Supplementary file 1 [file polymers-13-02697-s001.zip › PSVR_code with data/my_svm_toolbox/kernelpcaproj.m]

function  feature=kernelpcaproj(xpca,xtest,eigvect,kernel,kerneloption,eigvectind);

%
%
%
%
%
%
nxpca=size(xpca,1);
nxtest=size(xtest,1);
Ktest=svmkernel(xtest,kernel,kerneloption,xpca); 
K=svmkernel(xpca,kernel,kerneloption); 
% centering in features spaces
onepca=ones(nxpca,nxpca)/nxpca;
onetest=ones(nxtest,nxpca)/nxpca;
Kt=Ktest-onetest*K-Ktest*onepca+onetest*K*onepca;
% projection on eigenvector

feature=Kt*eigvect(:,eigvectind);
