# Supplementary material for: Modeling the Optical Properties of a Polyvinyl Alcohol-Based Composite Using a Particle Swarm Optimized Support Vector Regression Algorithm
Source: Polymers (Basel). 2021 Aug 12;13(16):2697. doi: 10.3390/polym13162697 (PMC8402182; doi:10.3390/polym13162697)
Supplement: Supplementary file 1 [file polymers-13-02697-s001.zip › PSVR_code with data/my_svm_toolbox/makesignalnus.m]

function [x,y,xf,yf]=makesignalnus(name,nf,n,noise);

% Usage [x,y,xf,yf]=makesignalnus(name,nf,n,noise);
%
% name String
% nf length of original fucntion
% n  length of noisy non uniformly sampled signal
% noise gaussian noise variance
%
% non uniform sampling of Donoho's signal
%
xf=linspace(0,1,nf)';
yf=makesignal(name,nf)';
x=sort(floor(nf*rand(n,1))+1);

y=yf(x);
x=x./nf;
y=y+noise*randn(size(x));
