# Supplementary material for: Modeling the Optical Properties of a Polyvinyl Alcohol-Based Composite Using a Particle Swarm Optimized Support Vector Regression Algorithm
Source: Polymers (Basel). 2021 Aug 12;13(16):2697. doi: 10.3390/polym13162697 (PMC8402182; doi:10.3390/polym13162697)
Supplement: Supplementary file 1 [file polymers-13-02697-s001.zip › PSVR_code with data/my_svm_toolbox/normalizekernel.m]

function K=normalizekernel(x,kernel,kerneloption,xsup);


%  K=normalizekernel(x,kernel,kerneloption,xsup);
n=size(x,1);

kdiag1=diag(svmkernel(x,kernel,kerneloption));

if nargin >3
 
    kdiag2=diag(svmkernel(xsup,kernel,kerneloption));
    Kp=svmkernel(x,kernel,kerneloption,xsup);
else
    kdiag2=kdiag1;
        Kp=svmkernel(x,kernel,kerneloption);
end;

Kweight=kdiag1*kdiag2';
K=Kp./sqrt(Kweight);
