# Supplementary material for: Modeling the Optical Properties of a Polyvinyl Alcohol-Based Composite Using a Particle Swarm Optimized Support Vector Regression Algorithm
Source: Polymers (Basel). 2021 Aug 12;13(16):2697. doi: 10.3390/polym13162697 (PMC8402182; doi:10.3390/polym13162697)
Supplement: Supplementary file 1 [file polymers-13-02697-s001.zip › PSVR_code with data/my_svm_toolbox/pathdef.m]

function p = pathdef
%PATHDEF Search path defaults.
%   PATHDEF returns a string that can be used as input to MATLABPATH
%   in order to set the path.

  
%   Copyright 1984-2007 The MathWorks, Inc.


% DO NOT MODIFY THIS FILE.  IT IS AN AUTOGENERATED FILE.  
% EDITING MAY CAUSE THE FILE TO BECOME UNREADABLE TO 
% THE PATHTOOL AND THE INSTALLER.

p = [...
%%% BEGIN ENTRIES %%%
     'D:\deta\Desktop\AI_research\Codes\oyonileSVR\PSVR\my_svm_toolbox;', ...
     'D:\deta\Desktop\AI_research\Codes\oyonileSVR\PSVR\my_svm_toolbox\AdaptScalSVM;', ...
     'D:\deta\Desktop\AI_research\Codes\oyonileSVR\PSVR\my_svm_toolbox\FeatureSelection;', ...
     'D:\deta\Desktop\AI_research\Codes\oyonileSVR\PSVR\my_svm_toolbox\kbp;', ...
     'D:\deta\Desktop\AI_research\Codes\oyonileSVR\PSVR\my_svm_toolbox\libsvminterface;', ...
     'D:\deta\Desktop\AI_research\Codes\oyonileSVR\PSVR\my_svm_toolbox\svmroc;', ...
     'D:\deta\Desktop\AI_research\Codes\oyonileSVR\PSVR\my_svm_toolbox\utilities;', ...
     'D:\deta\Desktop\AI_research\Codes\oyonileSVR\PSVR\my_svm_toolbox\waveletkernelmultires;', ...
     'D:\deta\Desktop\AI_research\Codes\GPR\GP\gpml-matlab-v4.2-2018-06-11\gpml-matlab-v4.2-2018-06-11\util\sparseinv;', ...
     'D:\deta\Desktop\AI_research\Codes\GPR\GP\gpml-matlab-v4.2-2018-06-11\gpml-matlab-v4.2-2018-06-11\util\minfunc\compiled;', ...
     'D:\deta\Desktop\AI_research\Codes\GPR\GP\gpml-matlab-v4.2-2018-06-11\gpml-matlab-v4.2-2018-06-11\util\minfunc;', ...
     'D:\deta\Desktop\AI_research\Codes\GPR\GP\gpml-matlab-v4.2-2018-06-11\gpml-matlab-v4.2-2018-06-11\util;', ...
     'D:\deta\Desktop\AI_research\Codes\GPR\GP\gpml-matlab-v4.2-2018-06-11\gpml-matlab-v4.2-2018-06-11\prior;', ...
     'D:\deta\Desktop\AI_research\Codes\GPR\GP\gpml-matlab-v4.2-2018-06-11\gpml-matlab-v4.2-2018-06-11\mean;', ...
     'D:\deta\Desktop\AI_research\Codes\GPR\GP\gpml-matlab-v4.2-2018-06-11\gpml-matlab-v4.2-2018-06-11\lik;', ...
     'D:\deta\Desktop\AI_research\Codes\GPR\GP\gpml-matlab-v4.2-2018-06-11\gpml-matlab-v4.2-2018-06-11\inf;', ...
     'D:\deta\Desktop\AI_research\Codes\GPR\GP\gpml-matlab-v4.2-2018-06-11\gpml-matlab-v4.2-2018-06-11\doc;', ...
     'D:\deta\Desktop\AI_research\Codes\GPR\GP\gpml-matlab-v4.2-2018-06-11\gpml-matlab-v4.2-2018-06-11\cov;', ...
     'D:\deta\Desktop\AI_research\Codes\GPR\GP\gpml-matlab-v4.2-2018-06-11\gpml-matlab-v4.2-2018-06-11;', ...
     'D:\deta\Desktop\AI_research\Codes\ELM+GS\ELM+gridserach\ELM_grid searchh;', ...
     'D:\deta\Desktop\AI_research\Codes\ELM+GS\ELM+gridserach\ELM_grid searchh\ELM;', ...
     'D:\deta\Desktop\AI_research\Codes\ELM+GS\ELM+gridserach\ELM_grid searchh\ELM\Telm;', ...
     'D:\deta\Desktop\AI_research\Codes\ELM+GS\ELM+gridserach\ELM_grid searchh\ELM\olubi-data;', ...
     'D:\deta\Desktop\AI_research\Codes\GPR;', ...
     'D:\deta\Desktop\AI_research\Codes\GPR\GP;', ...
     'D:\deta\Desktop\AI_research\Codes\GPR\GP\gpml-matlab-v4.2-2018-06-11;', ...
     'D:\deta\Desktop\AI_research\Codes\GPR\GP\gpml-matlab-v4.2-2018-06-11\gpml-matlab-v4.2-2018-06-11\util\lbfgsb;', ...
     'D:\deta\Desktop\AI_research\Codes\GPR\GP\gpml-matlab-v4.2-2018-06-11\gpml-matlab-v4.2-2018-06-11\util\minfunc\mex;', ...
     'C:\Users\User\Desktop\AAUA_sept_2018\Agbi PhD problem\better GA;', ...
     'C:\Users\User\Desktop\AAUA_sept_2018\Agbi PhD problem\better GA\GA;', ...
     'C:\Users\User\Desktop\AAUA_sept_2018\Agbi PhD problem\better GA\GA\CP3;', ...
     'C:\Users\User\Desktop\AAUA_sept_2018\Agbi PhD problem\better GA\GA\CP3\MainProg;', ...
     'C:\Users\User\Desktop\functional network\new GSA_FN\FN+GSA;', ...
     'C:\Users\User\Desktop\functional network;', ...
     'C:\Users\User\Desktop\functional network\New_FN;', ...
     'D:\deta\Desktop\proposed PHD thesis\proposed PHD thesis\CF-LIBS\chemometric manuscript\extreem learning machine\PhD_codes\ELM_ELM_GSA-WIRP;', ...
     'D:\deta\Desktop\proposed PHD thesis\proposed PHD thesis\CF-LIBS\chemometric manuscript\extreem learning machine\PhD_codes\ELM_ELM_GSA-WIRP\Telm;', ...
     'D:\deta\Desktop\proposed PHD thesis\proposed PHD thesis\CF-LIBS\chemometric manuscript\extreem learning machine\PhD_codes\AutSVRprog;', ...
     'D:\deta\Desktop\proposed PHD thesis\proposed PHD thesis\CF-LIBS\chemometric manuscript\extreem learning machine\PhD_codes\ELM_GSA-IRP;', ...
     'D:\deta\Desktop\proposed PHD thesis\proposed PHD thesis\CF-LIBS\chemometric manuscript\extreem learning machine\PhD_codes\ELM_GSA-IRP\Telm;', ...
     'D:\deta\Desktop\proposed PHD thesis\proposed PHD thesis\CF-LIBS\chemometric manuscript\extreem learning machine\PhD_codes;', ...
     matlabroot,'\toolbox\hdlcoder\matlabhdlcoder\matlabhdlcoder;', ...
     matlabroot,'\toolbox\hdlcoder\matlabhdlcoder;', ...
     matlabroot,'\toolbox\matlabxl\matlabxl;', ...
     matlabroot,'\toolbox\matlabxl\matlabxldemos;', ...
     matlabroot,'\toolbox\matlab\addons;', ...
     matlabroot,'\toolbox\matlab\addons\cef;', ...
     matlabroot,'\toolbox\matlab\addons\fallbackmanager;', ...
     matlabroot,'\toolbox\matlab\demos;', ...
     matlabroot,'\toolbox\matlab\graph2d;', ...
     matlabroot,'\toolbox\matlab\graph3d;', ...
     matlabroot,'\toolbox\matlab\graphics;', ...
     matlabroot,'\toolbox\matlab\graphics\obsolete;', ...
     matlabroot,'\toolbox\matlab\plottools;', ...
     matlabroot,'\toolbox\matlab\scribe;', ...
     matlabroot,'\toolbox\matlab\scribe\obsolete;', ...
     matlabroot,'\toolbox\matlab\specgraph;', ...
     matlabroot,'\toolbox\matlab\uitools;', ...
     matlabroot,'\toolbox\matlab\uitools\obsolete;', ...
     matlabroot,'\toolbox\matlab\hardware\stubs;', ...
     matlabroot,'\toolbox\matlab\images;', ...
     matlabroot,'\toolbox\local;', ...
     matlabroot,'\toolbox\matlab\optimfun;', ...
     matlabroot,'\toolbox\matlab\codetools;', ...
     matlabroot,'\toolbox\matlab\datafun;', ...
     matlabroot,'\toolbox\matlab\datamanager;', ...
     matlabroot,'\toolbox\matlab\datastoreio;', ...
     matlabroot,'\toolbox\matlab\datatypes;', ...
     matlabroot,'\toolbox\matlab\depfun;', ...
     matlabroot,'\toolbox\matlab\elfun;', ...
     matlabroot,'\toolbox\matlab\elmat;', ...
     matlabroot,'\toolbox\matlab\funfun;', ...
     matlabroot,'\toolbox\matlab\general;', ...
     matlabroot,'\toolbox\matlab\guide;', ...
     matlabroot,'\toolbox\matlab\helptools;', ...
     matlabroot,'\toolbox\matlab\icons;', ...
     matlabroot,'\toolbox\matlab\iofun;', ...
     matlabroot,'\toolbox\matlab\lang;', ...
     matlabroot,'\toolbox\matlab\mapreduceio;', ...
     matlabroot,'\toolbox\matlab\matfun;', ...
     matlabroot,'\toolbox\matlab\ops;', ...
     matlabroot,'\toolbox\matlab\polyfun;', ...
     matlabroot,'\toolbox\matlab\randfun;', ...
     matlabroot,'\toolbox\matlab\sparfun;', ...
     matlabroot,'\toolbox\matlab\specfun;', ...
     matlabroot,'\toolbox\matlab\strfun;', ...
     matlabroot,'\toolbox\matlab\testframework;', ...
     matlabroot,'\toolbox\matlab\testframework\parallel;', ...
     matlabroot,'\toolbox\matlab\timefun;', ...
     matlabroot,'\toolbox\matlab\verctrl;', ...
     matlabroot,'\toolbox\matlab\winfun;', ...
     matlabroot,'\toolbox\matlab\winfun\net;', ...
     matlabroot,'\toolbox\simulink\components;', ...
     matlabroot,'\toolbox\simulink\dee;', ...
     matlabroot,'\toolbox\rtw\targets\asap2\asap2\dataclasses;', ...
     matlabroot,'\toolbox\rtw\targets\asap2\asap2;', ...
     matlabroot,'\toolbox\rtw\targets\asap2\asap2\user;', ...
     matlabroot,'\toolbox\rtw\targets\common\can\blocks\dataclasses;', ...
     matlabroot,'\toolbox\rtw\targets\common\can\blocks;', ...
     matlabroot,'\toolbox\rtw\targets\common\can\blocks\tlc_c;', ...
     matlabroot,'\toolbox\rtw\targets\common\tgtcommon;', ...
     matlabroot,'\toolbox\coder\simulinkcoder\cgv\api;', ...
     matlabroot,'\toolbox\rtw\rtw\misra;', ...
     matlabroot,'\toolbox\coder\simulinkcoder;', ...
     matlabroot,'\toolbox\coder\simulinkcoder\templates;', ...
     matlabroot,'\toolbox\coder\simulinkcoder\targets;', ...
     matlabroot,'\toolbox\rtw\targets\pil;', ...
     matlabroot,'\toolbox\coder\advisor;', ...
     matlabroot,'\toolbox\rtw\targets\autosar\autosar\dataclasses;', ...
     matlabroot,'\toolbox\rtw\targets\autosar\autosar;', ...
     matlabroot,'\toolbox\rtw\accel;', ...
     matlabroot,'\toolbox\coder\simulinkcoder_core;', ...
     matlabroot,'\toolbox\rtw\rtwdemos;', ...
     matlabroot,'\toolbox\rtw\rtwdemos\rsimdemos;', ...
     matlabroot,'\toolbox\coder\objectives;', ...
     matlabroot,'\toolbox\simulinktest\simulinktest;', ...
     matlabroot,'\toolbox\simulinktest\simulinktestdemos;', ...
     matlabroot,'\toolbox\simulink\blocks\library;', ...
     matlabroot,'\toolbox\simulink\blocks\library\simulinkcoder;', ...
     matlabroot,'\toolbox\simulink\blocks\obsolete;', ...
     matlabroot,'\toolbox\simulink\blocks;', ...
     matlabroot,'\toolbox\simulink\simulink\dataclasses;', ...
     matlabroot,'\toolbox\simulink\simulink;', ...
     matlabroot,'\toolbox\simulink\simulink\mplayio;', ...
     matlabroot,'\toolbox\simulink\simulink\dataobjectwizard;', ...
     matlabroot,'\toolbox\simulink\simulink\slresolve;', ...
     matlabroot,'\toolbox\simulink\simulink\core_templates;', ...
     matlabroot,'\toolbox\simulink\simdemos\dataclasses;', ...
     matlabroot,'\toolbox\simulink\simdemos;', ...
     matlabroot,'\toolbox\simulink\simdemos\aerospace;', ...
     matlabroot,'\toolbox\simulink\simdemos\automotive;', ...
     matlabroot,'\toolbox\simulink\simdemos\automotive\powerwindow;', ...
     matlabroot,'\toolbox\simulink\simdemos\simfeatures;', ...
     matlabroot,'\toolbox\simulink\simdemos\simfeatures\modelreference;', ...
     matlabroot,'\toolbox\simulink\simdemos\simfeatures\datadictionary;', ...
     matlabroot,'\toolbox\simulink\simdemos\automotive\fuelsys;', ...
     matlabroot,'\toolbox\simulink\simdemos\simgeneral;', ...
     matlabroot,'\toolbox\simulink\simdemos\industrial;', ...
     matlabroot,'\toolbox\simulink\hmi;', ...
     matlabroot,'\toolbox\simulink\simulink\modeladvisor;', ...
     matlabroot,'\toolbox\simulink\simulink\modeladvisor\fixpt;', ...
     matlabroot,'\toolbox\simulink\sdi;', ...
     matlabroot,'\toolbox\simulink\sysarch\sysarch;', ...
     matlabroot,'\toolbox\simulink\simulink\frameedit;', ...
     matlabroot,'\toolbox\shared\dastudio\depviewer;', ...
     matlabroot,'\toolbox\stateflow\stateflow;', ...
     matlabroot,'\toolbox\stateflow\coder;', ...
     matlabroot,'\toolbox\stateflow\sfdemos;', ...
     matlabroot,'\toolbox\stateflow\sftemplates;', ...
     matlabroot,'\toolbox\matlab\addons_zip;', ...
     matlabroot,'\toolbox\aero\aero;', ...
     matlabroot,'\toolbox\aeroblks;', ...
     matlabroot,'\toolbox\aeroblks\aeroblks;', ...
     matlabroot,'\toolbox\aeroblks\aeroblksutilities;', ...
     matlabroot,'\toolbox\aeroblks\aerodemos;', ...
     matlabroot,'\toolbox\aeroblks\aerodemos\texture;', ...
     matlabroot,'\toolbox\aero\astdemos;', ...
     matlabroot,'\toolbox\antenna\antenna;', ...
     matlabroot,'\toolbox\antenna\antenna\antennautilities;', ...
     matlabroot,'\toolbox\antenna\antenna\meshutilities;', ...
     matlabroot,'\toolbox\antenna\atexamples;', ...
     matlabroot,'\toolbox\matlab\apps;', ...
     matlabroot,'\toolbox\matlab\audiovideo;', ...
     matlabroot,'\toolbox\bioinfo\bioinfo;', ...
     matlabroot,'\toolbox\bioinfo\biolearning;', ...
     matlabroot,'\toolbox\bioinfo\microarray;', ...
     matlabroot,'\toolbox\bioinfo\mass_spec;', ...
     matlabroot,'\toolbox\bioinfo\proteins;', ...
     matlabroot,'\toolbox\bioinfo\biomatrices;', ...
     matlabroot,'\toolbox\bioinfo\graphtheory;', ...
     matlabroot,'\toolbox\bioinfo\bioinfodata;', ...
     matlabroot,'\toolbox\bioinfo\biodemos;', ...
     matlabroot,'\toolbox\matlab\cefclient;', ...
     matlabroot,'\toolbox\coder\codegendemos;', ...
     matlabroot,'\toolbox\coder\coder;', ...
     matlabroot,'\toolbox\coder\connectivity;', ...
     matlabroot,'\toolbox\rtw\targets\connectivity;', ...
     matlabroot,'\toolbox\coder\emlcodermex;', ...
     matlabroot,'\toolbox\coder\coverage;', ...
     matlabroot,'\toolbox\rtw\rtw;', ...
     matlabroot,'\toolbox\coder\foundation;', ...
     matlabroot,'\toolbox\coder\foundation\build;', ...
     matlabroot,'\toolbox\coder\foundation\build\tools\registry;', ...
     matlabroot,'\toolbox\coder\foundation\tfl;', ...
     matlabroot,'\toolbox\coder\foundation\tfl\autosar\autosar4p0\ifx;', ...
     matlabroot,'\toolbox\coder\foundation\tfl\autosar\autosar4p0\ifl;', ...
     matlabroot,'\toolbox\coder\foundation\tfl\gui;', ...
     matlabroot,'\toolbox\coder\foundation\templates;', ...
     matlabroot,'\toolbox\shared\simtargets;', ...
     matlabroot,'\toolbox\coder\matlabcoder;', ...
     matlabroot,'\toolbox\coder\matlabcoder\templates;', ...
     matlabroot,'\toolbox\coder\profile;', ...
     matlabroot,'\toolbox\coder\rtiostream;', ...
     matlabroot,'\toolbox\coder\trace;', ...
     matlabroot,'\toolbox\comm\comm;', ...
     matlabroot,'\toolbox\comm\commutilities\comminit;', ...
     matlabroot,'\toolbox\comm\commutilities\commmex;', ...
     matlabroot,'\toolbox\comm\commutilities;', ...
     matlabroot,'\toolbox\comm\commdeprecated;', ...
     matlabroot,'\toolbox\comm\comm\compiled;', ...
     matlabroot,'\toolbox\comm\commdemos;', ...
     matlabroot,'\help\toolbox\comm\examples;', ...
     matlabroot,'\toolbox\comm\templates;', ...
     matlabroot,'\toolbox\shared\comparisons;', ...
     matlabroot,'\toolbox\simulink\compiled_model_interface;', ...
     matlabroot,'\toolbox\compiler_sdk\java;', ...
     matlabroot,'\toolbox\compiler;', ...
     matlabroot,'\toolbox\compiler\compilerdemos;', ...
     matlabroot,'\toolbox\compiler\java;', ...
     matlabroot,'\toolbox\compiler_sdk;', ...
     matlabroot,'\toolbox\matlab\configtools;', ...
     matlabroot,'\toolbox\matlab\connector\connector;', ...
     matlabroot,'\toolbox\control\control;', ...
     matlabroot,'\toolbox\control\ctrlguis;', ...
     matlabroot,'\toolbox\control\ctrlobsolete;', ...
     matlabroot,'\toolbox\control\ctrlutil;', ...
     matlabroot,'\toolbox\control\ctrldemos;', ...
     matlabroot,'\help\toolbox\control\examples;', ...
     matlabroot,'\toolbox\curvefit\curvefit;', ...
     matlabroot,'\toolbox\curvefit\splines;', ...
     matlabroot,'\toolbox\curvefit\cftoolgui;', ...
     matlabroot,'\toolbox\curvefit\sftoolgui;', ...
     matlabroot,'\toolbox\curvefit\curvefitdemos;', ...
     matlabroot,'\toolbox\daq\daq;', ...
     matlabroot,'\toolbox\daq\daqblks\daqblks;', ...
     matlabroot,'\toolbox\daq\daqguis;', ...
     matlabroot,'\toolbox\daq\daqdemos;', ...
     matlabroot,'\toolbox\database\database;', ...
     matlabroot,'\toolbox\database\vqb;', ...
     matlabroot,'\toolbox\database\dbdemos;', ...
     matlabroot,'\toolbox\datafeed\datafeed;', ...
     matlabroot,'\toolbox\datafeed\datafeeddemos;', ...
     matlabroot,'\toolbox\datafeed\dfgui;', ...
     matlabroot,'\toolbox\distcomp;', ...
     matlabroot,'\toolbox\distcomp\distcomp;', ...
     matlabroot,'\toolbox\distcomp\user;', ...
     matlabroot,'\toolbox\distcomp\mpi;', ...
     matlabroot,'\toolbox\distcomp\parallel;', ...
     matlabroot,'\toolbox\distcomp\parallel\util;', ...
     matlabroot,'\toolbox\distcomp\lang;', ...
     matlabroot,'\toolbox\distcomp\cluster;', ...
     matlabroot,'\toolbox\distcomp\gpu;', ...
     matlabroot,'\toolbox\distcomp\array;', ...
     matlabroot,'\toolbox\distcomp\pctdemos;', ...
     matlabroot,'\toolbox\distcomp\worker;', ...
     matlabroot,'\toolbox\dotnetbuilder\dotnetbuilder;', ...
     matlabroot,'\toolbox\dotnetbuilder\dotnetbuilderdemos;', ...
     matlabroot,'\toolbox\qualkits\do;', ...
     matlabroot,'\toolbox\hdlverifier\dpigenerator;', ...
     matlabroot,'\toolbox\hdlverifier\dpigenerator\src;', ...
     matlabroot,'\toolbox\hdlverifier\dpigenerator\rtw;', ...
     matlabroot,'\toolbox\dsp\dsp;', ...
     matlabroot,'\toolbox\dsp\dsputilities;', ...
     matlabroot,'\toolbox\dsp\dsputilities\dspinit;', ...
     matlabroot,'\toolbox\dsp\dsputilities\dspmex;', ...
     matlabroot,'\toolbox\dsp\dsp\compiled;', ...
     matlabroot,'\toolbox\dsp\dspdemos;', ...
     matlabroot,'\toolbox\dsp\dspdeployabledemos;', ...
     matlabroot,'\help\toolbox\dsp\examples;', ...
     matlabroot,'\toolbox\shared\dsp\simulink\dsp;', ...
     matlabroot,'\toolbox\dsp\templates;', ...
     matlabroot,'\toolbox\shared\dsp\visionhdl\simulink\dsp;', ...
     matlabroot,'\toolbox\rtw\targets\ecoder;', ...
     matlabroot,'\toolbox\rtw\targets\mpt;', ...
     matlabroot,'\toolbox\rtw\targets\mpt\mpt;', ...
     matlabroot,'\toolbox\rtw\targets\mpt\user_specific;', ...
     matlabroot,'\toolbox\coder\embeddedcoder;', ...
     matlabroot,'\toolbox\rtw\targets\ecoder\ecoderdemos\dataclasses;', ...
     matlabroot,'\toolbox\rtw\targets\ecoder\ecoderdemos;', ...
     matlabroot,'\toolbox\econ\econ;', ...
     matlabroot,'\toolbox\econ\econdemos;', ...
     matlabroot,'\toolbox\edalink\edalink;', ...
     matlabroot,'\toolbox\hdlverifier\hdlverifier;', ...
     matlabroot,'\toolbox\edalink\foundation\hdllink;', ...
     matlabroot,'\toolbox\rtw\targets\xpc\target\kernel\embedded;', ...
     matlabroot,'\toolbox\eml\eml;', ...
     matlabroot,'\toolbox\exlink;', ...
     matlabroot,'\toolbox\dsp\filterdesign;', ...
     matlabroot,'\toolbox\finance\finance;', ...
     matlabroot,'\toolbox\finance\calendar;', ...
     matlabroot,'\toolbox\finance\finsupport;', ...
     matlabroot,'\toolbox\finance\ftseries;', ...
     matlabroot,'\toolbox\finance\findemos;', ...
     matlabroot,'\toolbox\fininst\fininst;', ...
     matlabroot,'\toolbox\fininst\fininstdemos;', ...
     matlabroot,'\toolbox\fixedpoint\fixedpointconverter;', ...
     matlabroot,'\toolbox\fixedpoint\fixedpointtool;', ...
     matlabroot,'\toolbox\fixedpoint\fidemos;', ...
     matlabroot,'\toolbox\fixedpoint\fixedpoint;', ...
     matlabroot,'\toolbox\fixpoint;', ...
     matlabroot,'\toolbox\fixpoint\fpca;', ...
     matlabroot,'\toolbox\simulink\fixedandfloat\fxpdemos;', ...
     matlabroot,'\toolbox\coder\float2fixed;', ...
     matlabroot,'\toolbox\coder\float2fixed\dmm_emlauthoring;', ...
     matlabroot,'\toolbox\fuzzy\fuzzy;', ...
     matlabroot,'\toolbox\fuzzy\fuzzyutil;', ...
     matlabroot,'\toolbox\fuzzy\fuzdemos;', ...
     matlabroot,'\toolbox\geoweb\geoweb;', ...
     matlabroot,'\toolbox\globaloptim;', ...
     matlabroot,'\toolbox\globaloptim\globaloptim;', ...
     matlabroot,'\toolbox\globaloptim\globaloptimdemos;', ...
     matlabroot,'\toolbox\shared\glue;', ...
     matlabroot,'\toolbox\shared\glue\studio;', ...
     matlabroot,'\toolbox\hdlcoder\hdlcoder;', ...
     matlabroot,'\toolbox\hdlcoder\hdlcoder\hdlwa;', ...
     matlabroot,'\toolbox\hdlcoder\hdlcoderdemos;', ...
     matlabroot,'\toolbox\hdlcoder\hdlcoderdemos\matlabhdlcoderdemos;', ...
     matlabroot,'\toolbox\hdlcoder\hdlcommon;', ...
     matlabroot,'\toolbox\hdlcoder\hdlcommon\modelcheckeradvisor;', ...
     matlabroot,'\toolbox\hdlfilter\hdlfilter;', ...
     matlabroot,'\toolbox\hdlfilter\hdlfiltdemos;', ...
     matlabroot,'\toolbox\hdlcoder\hdllib\ml_lib;', ...
     matlabroot,'\toolbox\hdlcoder\hdllib\sl_lib;', ...
     matlabroot,'\toolbox\hdlverifier\hdlverifier_examples;', ...
     matlabroot,'\toolbox\hdlvideo\hdlvideo;', ...
     matlabroot,'\toolbox\hdlvideo\hdlvideoutilities;', ...
     matlabroot,'\toolbox\shared\hadoopserializer;', ...
     matlabroot,'\toolbox\matlab\supportpackagemanagement;', ...
     matlabroot,'\toolbox\idelink\extensions\eclipseide;', ...
     matlabroot,'\toolbox\idelink\extensions\eclipseide\mdlinfo;', ...
     matlabroot,'\toolbox\idelink\extensions\eclipseide\registry;', ...
     matlabroot,'\toolbox\idelink\extensions\eclipseide\tfl;', ...
     matlabroot,'\toolbox\idelink\extensions\ticcs;', ...
     matlabroot,'\toolbox\idelink\extensions\ticcs\ccsblks;', ...
     matlabroot,'\toolbox\idelink\extensions\ticcs\ccslinkblks;', ...
     matlabroot,'\toolbox\idelink\extensions\ticcs\ccslinkblks\rtdxsimblks;', ...
     matlabroot,'\toolbox\idelink\extensions\ticcs\mdlinfo;', ...
     matlabroot,'\toolbox\idelink\extensions\ticcs\tfl;', ...
     matlabroot,'\toolbox\idelink\extensions\ticcs\util;', ...
     matlabroot,'\toolbox\idelink\extensions\ticcs\rtw;', ...
     matlabroot,'\toolbox\idelink\extensions\ticcs\envchecker;', ...
     matlabroot,'\toolbox\idelink\foundation\pjtgenerator;', ...
     matlabroot,'\toolbox\idelink\foundation\pjtgenerator\rtw;', ...
     matlabroot,'\toolbox\idelink\foundation\pjtgenerator\tgtpref2;', ...
     matlabroot,'\toolbox\idelink\foundation\pjtgenerator\profiler;', ...
     matlabroot,'\toolbox\idelink\foundation\pjtgenerator\mdlinfo;', ...
     matlabroot,'\toolbox\idelink\foundation\pjtgenerator\blks;', ...
     matlabroot,'\toolbox\idelink\foundation\pjtgenerator\blks\masks;', ...
     matlabroot,'\toolbox\idelink\foundation\pjtgenerator\blks\tlc_c;', ...
     matlabroot,'\toolbox\idelink\foundation;', ...
     matlabroot,'\toolbox\idelink\foundation\autointerface;', ...
     matlabroot,'\toolbox\idelink\foundation\autointerface\ideregisterplugins;', ...
     matlabroot,'\toolbox\idelink\foundation\util;', ...
     matlabroot,'\toolbox\idelink\foundation\errorhandler;', ...
     matlabroot,'\toolbox\idelink\foundation\xmakefile;', ...
     matlabroot,'\toolbox\idelink\foundation\hookpoints;', ...
     matlabroot,'\toolbox\idelink\idelinkdemos;', ...
     matlabroot,'\toolbox\idelink\extensions\ticcs\ccsdemos;', ...
     matlabroot,'\toolbox\idelink\extensions\ticcs\ccsdemos\util;', ...
     matlabroot,'\toolbox\ident\ident;', ...
     matlabroot,'\toolbox\ident\nlident;', ...
     matlabroot,'\toolbox\ident\idobsolete;', ...
     matlabroot,'\toolbox\ident\idguis;', ...
     matlabroot,'\toolbox\ident\idutils;', ...
     matlabroot,'\toolbox\ident\idhelp;', ...
     matlabroot,'\toolbox\ident\iddemos;', ...
     matlabroot,'\toolbox\ident\iddemos\examples;', ...
     matlabroot,'\toolbox\qualkits\iec;', ...
     matlabroot,'\toolbox\images\colorspaces;', ...
     matlabroot,'\toolbox\images\images;', ...
     matlabroot,'\toolbox\images\imdata;', ...
     matlabroot,'\toolbox\images\imuitools;', ...
     matlabroot,'\toolbox\images\iptformats;', ...
     matlabroot,'\toolbox\images\iptutils;', ...
     matlabroot,'\toolbox\matlab\imagesci;', ...
     matlabroot,'\toolbox\images\imdemos;', ...
     matlabroot,'\toolbox\imaq\imaq;', ...
     matlabroot,'\toolbox\imaq\imaqdemos;', ...
     matlabroot,'\toolbox\imaq\imaqblks\imaqblks;', ...
     matlabroot,'\toolbox\imaq\imaqblks\imaqmex;', ...
     matlabroot,'\toolbox\imaq\imaqblks\imaqmasks;', ...
     matlabroot,'\toolbox\edalink\extensions\incisive\incisive;', ...
     matlabroot,'\toolbox\edalink\extensions\incisive\incisivedemos;', ...
     matlabroot,'\toolbox\instrument\instrument;', ...
     matlabroot,'\toolbox\instrument\instrumentblks\instrumentblks;', ...
     matlabroot,'\toolbox\instrument\instrumentblks\instrumentmex;', ...
     matlabroot,'\toolbox\instrument\instrumentblks\instrumentmasks;', ...
     matlabroot,'\toolbox\instrument\instrumentdemos;', ...
     matlabroot,'\toolbox\shared\instrument;', ...
     matlabroot,'\toolbox\javabuilder\javabuilder;', ...
     matlabroot,'\toolbox\javabuilder\javabuilderdemos;', ...
     matlabroot,'\toolbox\lte\lte;', ...
     matlabroot,'\toolbox\lte\lteobsolete;', ...
     matlabroot,'\help\toolbox\lte\examples;', ...
     matlabroot,'\toolbox\lte\lteexamples;', ...
     matlabroot,'\toolbox\shared\m3i;', ...
     matlabroot,'\toolbox\map\map;', ...
     matlabroot,'\toolbox\map\mapgeodesy;', ...
     matlabroot,'\toolbox\map\mapdisp;', ...
     matlabroot,'\toolbox\map\mapformats;', ...
     matlabroot,'\toolbox\map\mapproj;', ...
     matlabroot,'\toolbox\map\mapdata;', ...
     matlabroot,'\toolbox\map\mapdata\sdts;', ...
     matlabroot,'\toolbox\map\mapdemos;', ...
     matlabroot,'\toolbox\mbc\mbc;', ...
     matlabroot,'\toolbox\mbc\mbcdata;', ...
     matlabroot,'\toolbox\mbc\mbcdesign;', ...
     matlabroot,'\toolbox\mbc\mbcexpr;', ...
     matlabroot,'\toolbox\mbc\mbcguitools;', ...
     matlabroot,'\toolbox\mbc\mbclayouts;', ...
     matlabroot,'\toolbox\mbc\mbcmodels;', ...
     matlabroot,'\toolbox\mbc\mbcsimulink;', ...
     matlabroot,'\toolbox\mbc\mbctools;', ...
     matlabroot,'\toolbox\mbc\mbcview;', ...
     matlabroot,'\toolbox\mbc\mbcdemos;', ...
     matlabroot,'\toolbox\shared\mldatx;', ...
     matlabroot,'\toolbox\compiler\mlhadoop;', ...
     matlabroot,'\toolbox\edalink\extensions\modelsim\modelsim;', ...
     matlabroot,'\toolbox\edalink\extensions\modelsim\modelsimdemos;', ...
     matlabroot,'\toolbox\mpc\mpc;', ...
     matlabroot,'\toolbox\mpc\mpcguis;', ...
     matlabroot,'\toolbox\mpc\mpcobsolete;', ...
     matlabroot,'\toolbox\mpc\mpcutils;', ...
     matlabroot,'\toolbox\mpc\mpcdemos;', ...
     matlabroot,'\toolbox\matlab\networklib;', ...
     matlabroot,'\toolbox\nnet;', ...
     matlabroot,'\toolbox\nnet\nncontrol;', ...
     matlabroot,'\toolbox\nnet\nnet;', ...
     matlabroot,'\toolbox\nnet\nnet\nnadapt;', ...
     matlabroot,'\toolbox\nnet\nnet\nndatafun;', ...
     matlabroot,'\toolbox\nnet\nnet\nnderivative;', ...
     matlabroot,'\toolbox\nnet\nnet\nndistance;', ...
     matlabroot,'\toolbox\nnet\nnet\nndivision;', ...
     matlabroot,'\toolbox\nnet\nnet\nninitlayer;', ...
     matlabroot,'\toolbox\nnet\nnet\nninitnetwork;', ...
     matlabroot,'\toolbox\nnet\nnet\nninitweight;', ...
     matlabroot,'\toolbox\nnet\nnet\nnlearn;', ...
     matlabroot,'\toolbox\nnet\nnet\nnnetfun;', ...
     matlabroot,'\toolbox\nnet\nnet\nnnetinput;', ...
     matlabroot,'\toolbox\nnet\nnet\nnnetwork;', ...
     matlabroot,'\toolbox\nnet\nnet\nnperformance;', ...
     matlabroot,'\toolbox\nnet\nnet\nnplot;', ...
     matlabroot,'\toolbox\nnet\nnet\nnprocess;', ...
     matlabroot,'\toolbox\nnet\nnet\nnsearch;', ...
     matlabroot,'\toolbox\nnet\nnet\nntopology;', ...
     matlabroot,'\toolbox\nnet\nnet\nntrain;', ...
     matlabroot,'\toolbox\nnet\nnet\nntransfer;', ...
     matlabroot,'\toolbox\nnet\nnet\nnweight;', ...
     matlabroot,'\toolbox\nnet\nnguis;', ...
     matlabroot,'\toolbox\nnet\nnobsolete;', ...
     matlabroot,'\toolbox\nnet\nnutils;', ...
     matlabroot,'\toolbox\nnet\nndemos;', ...
     matlabroot,'\toolbox\nnet\nndemos\nndatasets;', ...
     matlabroot,'\toolbox\opc\opc;', ...
     matlabroot,'\toolbox\opc\opcgui;', ...
     matlabroot,'\toolbox\opc\opcblks\opcblks;', ...
     matlabroot,'\toolbox\opc\opcblks\opcmasks;', ...
     matlabroot,'\toolbox\opc\opcdemos;', ...
     matlabroot,'\toolbox\opc\opcdemos\opcblksdemos;', ...
     matlabroot,'\toolbox\optim\optim;', ...
     matlabroot,'\toolbox\optim;', ...
     matlabroot,'\toolbox\optim\optimdemos;', ...
     matlabroot,'\toolbox\distcomp\mapreduce;', ...
     matlabroot,'\toolbox\pde;', ...
     matlabroot,'\toolbox\pde\pdedemos;', ...
     matlabroot,'\toolbox\phased\phased;', ...
     matlabroot,'\toolbox\phased\phasedapps;', ...
     matlabroot,'\toolbox\phased\phaseddemos;', ...
     matlabroot,'\toolbox\physmod\common\dataservices\core\m;', ...
     matlabroot,'\toolbox\physmod\common\dataservices\gui\m;', ...
     matlabroot,'\toolbox\physmod\common\dataservices\mli\m;', ...
     matlabroot,'\toolbox\physmod\common\dataservices\sli\m;', ...
     matlabroot,'\toolbox\physmod\common\data\mli\m;', ...
     matlabroot,'\toolbox\physmod\common\external\mli\m;', ...
     matlabroot,'\toolbox\physmod\common\foundation\mli\m;', ...
     matlabroot,'\toolbox\physmod\common\gl\mli\m;', ...
     matlabroot,'\toolbox\physmod\common\gl\sli\m;', ...
     matlabroot,'\toolbox\physmod\common\units\mli\m;', ...
     matlabroot,'\toolbox\physmod\drive\drive;', ...
     matlabroot,'\toolbox\physmod\drive\drivedemos;', ...
     matlabroot,'\toolbox\physmod\elec\elec;', ...
     matlabroot,'\toolbox\physmod\elec\elecdemos;', ...
     matlabroot,'\toolbox\physmod\equation_language\equation_language;', ...
     matlabroot,'\toolbox\physmod\gui\gfx\m;', ...
     matlabroot,'\toolbox\physmod\mech\mech;', ...
     matlabroot,'\toolbox\physmod\mech\importer;', ...
     matlabroot,'\toolbox\physmod\mech\mechdemos;', ...
     matlabroot,'\toolbox\physmod\network_engine\network_engine;', ...
     matlabroot,'\toolbox\physmod\ne_sli\ne_sli;', ...
     matlabroot,'\toolbox\physmod\pe\pedemos;', ...
     matlabroot,'\toolbox\physmod\pe\library\m;', ...
     matlabroot,'\toolbox\physmod\pe\utils\m;', ...
     matlabroot,'\toolbox\physmod\pm_sli\pm_sli;', ...
     matlabroot,'\toolbox\physmod\pm_visimpl\pm_visimpl;', ...
     matlabroot,'\toolbox\physmod\powersys\powersys;', ...
     matlabroot,'\toolbox\physmod\powersys\drives\drives;', ...
     matlabroot,'\toolbox\physmod\powersys\facts\facts;', ...
     matlabroot,'\toolbox\physmod\powersys\dr\dr;', ...
     matlabroot,'\toolbox\physmod\powersys\library;', ...
     matlabroot,'\toolbox\physmod\powersys\powerdemo;', ...
     matlabroot,'\toolbox\physmod\powersys\powerdemo\meascontrol;', ...
     matlabroot,'\toolbox\physmod\powersys\powerdemo\power_utility;', ...
     matlabroot,'\toolbox\physmod\powersys\drives\drivesdemo;', ...
     matlabroot,'\toolbox\physmod\powersys\dr\drdemo;', ...
     matlabroot,'\toolbox\physmod\powersys\facts\factsdemo;', ...
     matlabroot,'\toolbox\physmod\powersys\powerdemo\machines;', ...
     matlabroot,'\toolbox\physmod\powersys\powerdemo\power_electronics;', ...
     matlabroot,'\toolbox\physmod\powersys\powerdemo\simple;', ...
     matlabroot,'\toolbox\physmod\powersys\templates;', ...
     matlabroot,'\toolbox\physmod\sdl\sdl;', ...
     matlabroot,'\toolbox\physmod\sdl\classic;', ...
     matlabroot,'\toolbox\physmod\sdl\sdldemos;', ...
     matlabroot,'\toolbox\physmod\sh\sh;', ...
     matlabroot,'\toolbox\physmod\sh\shdemos;', ...
     matlabroot,'\toolbox\physmod\simrf\m;', ...
     matlabroot,'\toolbox\physmod\simscape\compiler\mli\m;', ...
     matlabroot,'\toolbox\physmod\simscape\compiler\sli\m;', ...
     matlabroot,'\toolbox\physmod\simscape\simscapedemos;', ...
     matlabroot,'\toolbox\physmod\simscape\engine\core\m;', ...
     matlabroot,'\toolbox\physmod\simscape\engine\mli\m;', ...
     matlabroot,'\toolbox\physmod\simscape\engine\sli\m;', ...
     matlabroot,'\toolbox\physmod\simscape\foundation\simscape;', ...
     matlabroot,'\toolbox\physmod\simscape\library\m;', ...
     matlabroot,'\toolbox\physmod\simscape\simscape\m;', ...
     matlabroot,'\toolbox\physmod\simscape\templates;', ...
     matlabroot,'\toolbox\physmod\sm\core\m;', ...
     matlabroot,'\toolbox\physmod\sm\smdemos;', ...
     matlabroot,'\toolbox\physmod\sm\smdemos\images;', ...
     matlabroot,'\toolbox\physmod\sm\smdemos\wing_landing_gear;', ...
     matlabroot,'\toolbox\physmod\sm\smdemos\wing_landing_gear\images;', ...
     matlabroot,'\toolbox\physmod\sm\smdemos\cart_double_pendulum;', ...
     matlabroot,'\toolbox\physmod\sm\smdemos\cart_double_pendulum\images;', ...
     matlabroot,'\toolbox\physmod\sm\smdemos\stewart_platform;', ...
     matlabroot,'\toolbox\physmod\sm\smdemos\stewart_platform\images;', ...
     matlabroot,'\toolbox\physmod\sm\smdemos\double_crank_aiming;', ...
     matlabroot,'\toolbox\physmod\sm\smdemos\double_crank_aiming\images;', ...
     matlabroot,'\toolbox\physmod\sm\smdemos\bread_slicer;', ...
     matlabroot,'\toolbox\physmod\sm\smdemos\bread_slicer\images;', ...
     matlabroot,'\toolbox\physmod\sm\smdemos\import\stewart_platform;', ...
     matlabroot,'\toolbox\physmod\sm\smdemos\import\four_bar;', ...
     matlabroot,'\toolbox\physmod\sm\smdemos\radial_engine;', ...
     matlabroot,'\toolbox\physmod\sm\smdemos\radial_engine\images;', ...
     matlabroot,'\toolbox\physmod\sm\smdemos\double_wishbone_suspension;', ...
     matlabroot,'\toolbox\physmod\sm\smdemos\double_wishbone_suspension\images;', ...
     matlabroot,'\toolbox\physmod\sm\smdemos\import\robot;', ...
     matlabroot,'\toolbox\physmod\sm\smdemos\cardan_gear;', ...
     matlabroot,'\toolbox\physmod\sm\smdemos\cardan_gear\images;', ...
     matlabroot,'\toolbox\physmod\sm\smdemos\windshield_wiper;', ...
     matlabroot,'\toolbox\physmod\sm\smdemos\windshield_wiper\images;', ...
     matlabroot,'\toolbox\physmod\sm\smdemos\backhoe;', ...
     matlabroot,'\toolbox\physmod\sm\smdemos\robotic_wrist;', ...
     matlabroot,'\toolbox\physmod\sm\smdemos\carousel;', ...
     matlabroot,'\toolbox\physmod\sm\smdemos\welding_robot;', ...
     matlabroot,'\toolbox\physmod\sm\smdemos\import\robot_stepfiles;', ...
     matlabroot,'\toolbox\physmod\sm\smdemos\potters_wheel;', ...
     matlabroot,'\toolbox\physmod\sm\smdemos\linear_actuator;', ...
     matlabroot,'\toolbox\physmod\sm\smdemos\pto_shaft;', ...
     matlabroot,'\toolbox\physmod\sm\docexamples;', ...
     matlabroot,'\toolbox\physmod\sm\foundation\mech;', ...
     matlabroot,'\toolbox\physmod\sm\gui\m;', ...
     matlabroot,'\toolbox\physmod\sm\import\m;', ...
     matlabroot,'\toolbox\physmod\sm\local\m;', ...
     matlabroot,'\toolbox\physmod\sm\sli\m;', ...
     matlabroot,'\toolbox\physmod\sm\sm\m;', ...
     matlabroot,'\toolbox\physmod\sm\ssci\m;', ...
     matlabroot,'\toolbox\physmod\sm\templates;', ...
     matlabroot,'\toolbox\physmod\sps\sps;', ...
     matlabroot,'\toolbox\plccoder\plccoder;', ...
     matlabroot,'\toolbox\plccoder\plugins\omron;', ...
     matlabroot,'\toolbox\plccoder\plugins\indraworks;', ...
     matlabroot,'\toolbox\plccoder\plccoderdemos;', ...
     matlabroot,'\toolbox\polyspace\psbugfinder;', ...
     matlabroot,'\toolbox\polyspace\pscodeprover;', ...
     matlabroot,'\toolbox\polyspace\pscore\pscore;', ...
     matlabroot,'\toolbox\polyspace\psdistcomp\psdistcomp;', ...
     matlabroot,'\polyspace\toolbox\pslink\pslink;', ...
     matlabroot,'\polyspace\toolbox\pslink\pslinkdemos\psdemo_model_link_sl;', ...
     matlabroot,'\polyspace\toolbox\psrptgen\psrptgen;', ...
     matlabroot,'\toolbox\shared\codeinstrum\codeinstrum;', ...
     matlabroot,'\toolbox\shared\cxxfe_mi\cxxfe_mi;', ...
     matlabroot,'\toolbox\shared\polyspace;', ...
     matlabroot,'\toolbox\matlab\external\interfaces\python;', ...
     matlabroot,'\toolbox\matlab\external\engines\python;', ...
     matlabroot,'\toolbox\qualkits\common;', ...
     matlabroot,'\toolbox\realtime;', ...
     matlabroot,'\toolbox\realtime\realtime;', ...
     matlabroot,'\toolbox\realtime\realtime\rtw;', ...
     matlabroot,'\toolbox\rf\rf;', ...
     matlabroot,'\toolbox\rf\rfnetparamfiles;', ...
     matlabroot,'\toolbox\rf\rftool;', ...
     matlabroot,'\toolbox\rfblks\rfblks;', ...
     matlabroot,'\toolbox\rfblks\rfblksmasks;', ...
     matlabroot,'\toolbox\rfblks\rfblksmex;', ...
     matlabroot,'\toolbox\rfblks\rfblksdemos;', ...
     matlabroot,'\toolbox\rf\rfdemos;', ...
     matlabroot,'\toolbox\robotics\robotics;', ...
     matlabroot,'\toolbox\robotics\ros;', ...
     matlabroot,'\toolbox\robotics\robotalgs;', ...
     matlabroot,'\toolbox\robotics\robotcore;', ...
     matlabroot,'\toolbox\robotics\robotsimulink;', ...
     matlabroot,'\toolbox\robotics\robotsimulink\robotslros;', ...
     matlabroot,'\toolbox\robotics\robotsimulink\robotslros\registry;', ...
     matlabroot,'\toolbox\robotics\robotexamples;', ...
     matlabroot,'\toolbox\robotics\robotexamples\ros;', ...
     matlabroot,'\toolbox\robotics\robotexamples\ros\helpers;', ...
     matlabroot,'\toolbox\robotics\robotexamples\robotalgs;', ...
     matlabroot,'\toolbox\robotics\robotexamples\robotalgs\helpers;', ...
     matlabroot,'\toolbox\robotics\robotexamples\robotsimulink;', ...
     matlabroot,'\toolbox\robotics\robotexamples\robotsimulink\helpers;', ...
     matlabroot,'\toolbox\robust\robust;', ...
     matlabroot,'\toolbox\robust\rctlmi;', ...
     matlabroot,'\toolbox\robust\rctutil;', ...
     matlabroot,'\toolbox\robust\rctguis;', ...
     matlabroot,'\toolbox\robust\rctobsolete\robust;', ...
     matlabroot,'\toolbox\robust\rctobsolete\lmi;', ...
     matlabroot,'\toolbox\robust\rctobsolete\mutools\commands;', ...
     matlabroot,'\toolbox\robust\rctobsolete\mutools\subs;', ...
     matlabroot,'\toolbox\robust\rctdemos;', ...
     matlabroot,'\help\toolbox\robust\examples;', ...
     matlabroot,'\toolbox\rptgen\rptgen;', ...
     matlabroot,'\toolbox\rptgenext\rptgenext;', ...
     matlabroot,'\toolbox\rptgenext\rptgenextdemos;', ...
     matlabroot,'\toolbox\rptgenext\rptgenextdemos\flutter_suppression;', ...
     matlabroot,'\toolbox\rptgenext\rptgenextdemos\sdd;', ...
     matlabroot,'\toolbox\rptgenext\slxmlcomp;', ...
     matlabroot,'\toolbox\rptgenext\rptgenextdemos\slxmlcomp;', ...
     matlabroot,'\toolbox\rptgen\rptgendemos;', ...
     matlabroot,'\toolbox\rptgen\rptgendemos\domapi;', ...
     matlabroot,'\toolbox\rptgen\xmlcomp;', ...
     matlabroot,'\toolbox\rptgen\xmlcomp\demos;', ...
     matlabroot,'\toolbox\sldrt\rtw;', ...
     matlabroot,'\toolbox\sldrt\sldrt;', ...
     matlabroot,'\toolbox\sldrt\sldrtexamples;', ...
     matlabroot,'\toolbox\simulink\blocks\sb2sl;', ...
     matlabroot,'\toolbox\shared\advisor;', ...
     matlabroot,'\toolbox\shared\asynciolib;', ...
     matlabroot,'\toolbox\shared\can;', ...
     matlabroot,'\toolbox\shared\can\canblks;', ...
     matlabroot,'\toolbox\shared\can\canmasks;', ...
     matlabroot,'\toolbox\shared\can\canmex;', ...
     matlabroot,'\toolbox\shared\cgir_fe;', ...
     matlabroot,'\toolbox\shared\cgxe\cgxe;', ...
     matlabroot,'\toolbox\shared\coder\coder;', ...
     matlabroot,'\toolbox\shared\configset;', ...
     matlabroot,'\toolbox\shared\controllib\engine;', ...
     matlabroot,'\toolbox\shared\controllib\engine\numerics;', ...
     matlabroot,'\toolbox\shared\controllib\engine\options;', ...
     matlabroot,'\toolbox\shared\controllib\engine\optim;', ...
     matlabroot,'\toolbox\shared\controllib\engine\blocks;', ...
     matlabroot,'\toolbox\shared\controllib\general;', ...
     matlabroot,'\toolbox\shared\controllib\graphics;', ...
     matlabroot,'\toolbox\shared\controllib\graphics\utils;', ...
     matlabroot,'\toolbox\shared\controllib\graphics\plotoptions;', ...
     matlabroot,'\toolbox\shared\controllib\requirements;', ...
     matlabroot,'\toolbox\shared\curvefitlib;', ...
     matlabroot,'\toolbox\shared\dastudio;', ...
     matlabroot,'\toolbox\shared\dspblks\dspblks;', ...
     matlabroot,'\toolbox\shared\dspblks\dspmex;', ...
     matlabroot,'\toolbox\shared\dsp\dialog;', ...
     matlabroot,'\toolbox\shared\dsp\hdl;', ...
     matlabroot,'\toolbox\shared\dsp\vision\matlab\utilities;', ...
     matlabroot,'\toolbox\shared\dsp\vision\simulink\utilities;', ...
     matlabroot,'\toolbox\shared\dsp\vision\matlab\utilities\mex;', ...
     matlabroot,'\toolbox\shared\dsp\vision\simulink\utilities\mex;', ...
     matlabroot,'\toolbox\shared\dsp\vision\matlab\utilities\init;', ...
     matlabroot,'\toolbox\shared\dsp\vision\matlab\vision;', ...
     matlabroot,'\toolbox\shared\dsp\vision\simulink\vision;', ...
     matlabroot,'\toolbox\shared\eda\board;', ...
     matlabroot,'\toolbox\shared\eda\edagraph;', ...
     matlabroot,'\toolbox\shared\eda\fil;', ...
     matlabroot,'\toolbox\shared\eda\fil\filmapi;', ...
     matlabroot,'\toolbox\shared\eda\fil\fildemos;', ...
     matlabroot,'\toolbox\shared\eda\fpgaautomation;', ...
     matlabroot,'\toolbox\shared\eda\fpgaautomation\obsolete;', ...
     matlabroot,'\toolbox\shared\eda\fpgabase;', ...
     matlabroot,'\toolbox\shared\eda\hdlparser;', ...
     matlabroot,'\toolbox\shared\filterdesignlib;', ...
     matlabroot,'\toolbox\shared\hdlshared;', ...
     matlabroot,'\toolbox\shared\hdlshared\hdlshared_gui;', ...
     matlabroot,'\toolbox\shared\hwconnectinstaller;', ...
     matlabroot,'\toolbox\shared\hwconnectinstaller\common;', ...
     matlabroot,'\toolbox\shared\imageslib;', ...
     matlabroot,'\toolbox\shared\imaqlib;', ...
     matlabroot,'\toolbox\shared\mapgeodesy;', ...
     matlabroot,'\toolbox\shared\maputils;', ...
     matlabroot,'\toolbox\shared\measure;', ...
     matlabroot,'\toolbox\shared\mlreportgen\dom;', ...
     matlabroot,'\toolbox\shared\mlreportgen\dom\dom;', ...
     matlabroot,'\toolbox\shared\mlreportgen\dom\dom\help;', ...
     matlabroot,'\toolbox\shared\multimedia;', ...
     matlabroot,'\toolbox\shared\networklib;', ...
     matlabroot,'\toolbox\shared\optimlib;', ...
     matlabroot,'\toolbox\shared\pdelib;', ...
     matlabroot,'\toolbox\shared\reqmgt;', ...
     matlabroot,'\toolbox\slvnv\reqmgt;', ...
     matlabroot,'\toolbox\slvnv\reqmgt\rtexplorer;', ...
     matlabroot,'\toolbox\shared\rflib;', ...
     matlabroot,'\toolbox\shared\rptgen;', ...
     matlabroot,'\toolbox\shared\sdi;', ...
     matlabroot,'\toolbox\shared\sigbldr;', ...
     matlabroot,'\toolbox\shared\siglib;', ...
     matlabroot,'\toolbox\shared\simulink\sysarch\sysarch;', ...
     matlabroot,'\toolbox\shared\slci\slci;', ...
     matlabroot,'\toolbox\shared\slcontrollib;', ...
     matlabroot,'\toolbox\shared\sldv;', ...
     matlabroot,'\toolbox\shared\sldv_sfcn\sldv_sfcn;', ...
     matlabroot,'\toolbox\shared\slvnv;', ...
     matlabroot,'\toolbox\slvnv\slvnv;', ...
     matlabroot,'\toolbox\slvnv\simcoverage;', ...
     matlabroot,'\toolbox\shared\sl_async_streaming;', ...
     matlabroot,'\toolbox\shared\sl_web_widgets;', ...
     matlabroot,'\toolbox\shared\spcuilib;', ...
     matlabroot,'\toolbox\shared\statslib;', ...
     matlabroot,'\toolbox\shared\statslib\sensitivity;', ...
     matlabroot,'\toolbox\shared\system\coder;', ...
     matlabroot,'\toolbox\shared\system\coreblocks;', ...
     matlabroot,'\toolbox\shared\system\preferences;', ...
     matlabroot,'\toolbox\shared\system\sfun;', ...
     matlabroot,'\toolbox\shared\system\simulink;', ...
     matlabroot,'\toolbox\shared\testconsole;', ...
     matlabroot,'\toolbox\shared\testmeaslib\general;', ...
     matlabroot,'\toolbox\shared\testmeaslib\graphics;', ...
     matlabroot,'\toolbox\shared\testmeaslib\simulink;', ...
     matlabroot,'\toolbox\shared\tlmgenerator\foundation;', ...
     matlabroot,'\toolbox\shared\tlmgenerator\foundation\rtw;', ...
     matlabroot,'\toolbox\shared\tlmgenerator\foundation\tlmgeneratordemos;', ...
     matlabroot,'\toolbox\shared\xcp;', ...
     matlabroot,'\toolbox\shared\xcp\xcpblks;', ...
     matlabroot,'\toolbox\shared\xcp\xcpmasks;', ...
     matlabroot,'\toolbox\shared\xcp\xcpmex;', ...
     matlabroot,'\toolbox\signal\signal;', ...
     matlabroot,'\toolbox\signal\sigtools;', ...
     matlabroot,'\toolbox\signal\sptoolgui;', ...
     matlabroot,'\toolbox\signal\sigdemos;', ...
     matlabroot,'\toolbox\simbio\simbio;', ...
     matlabroot,'\toolbox\simbio\simbiodemos;', ...
     matlabroot,'\toolbox\simevents\simevents;', ...
     matlabroot,'\toolbox\simevents\simevents\icons;', ...
     matlabroot,'\toolbox\simevents\examples;', ...
     matlabroot,'\toolbox\simrf\simrf;', ...
     matlabroot,'\toolbox\simrf\simrfv2;', ...
     matlabroot,'\toolbox\simrf\simrfv2masks;', ...
     matlabroot,'\toolbox\simrf\simrfv2demos;', ...
     matlabroot,'\help\toolbox\simrf\examples;', ...
     matlabroot,'\toolbox\simrf\simrf_top;', ...
     matlabroot,'\toolbox\shared\simulink;', ...
     matlabroot,'\toolbox\shared\simulation_data_repository;', ...
     matlabroot,'\toolbox\sl3d\sl3d;', ...
     matlabroot,'\toolbox\sl3d\sl3ddemos;', ...
     matlabroot,'\toolbox\slci\slci;', ...
     matlabroot,'\toolbox\slci\slcidemos;', ...
     matlabroot,'\toolbox\slcontrol\slcontrol;', ...
     matlabroot,'\toolbox\slcontrol\slctrlguis;', ...
     matlabroot,'\toolbox\slcontrol\slctrlutil;', ...
     matlabroot,'\toolbox\slcontrol\slctrlobsolete;', ...
     matlabroot,'\toolbox\slcontrol\slctrldemos;', ...
     matlabroot,'\help\toolbox\slcontrol\examples;', ...
     matlabroot,'\toolbox\simulink\simulink_data_dictionary\sldd;', ...
     matlabroot,'\toolbox\sldo\sldo;', ...
     matlabroot,'\toolbox\sldo\sldoguis;', ...
     matlabroot,'\toolbox\sldo\sloptim\sloptim;', ...
     matlabroot,'\toolbox\sldo\sloptim\sloptguis;', ...
     matlabroot,'\toolbox\sldo\sloptim\sloptobsolete;', ...
     matlabroot,'\toolbox\sldo\slestim\slestguis;', ...
     matlabroot,'\toolbox\sldo\slestim\slestim;', ...
     matlabroot,'\toolbox\sldo\slestim\slestmex;', ...
     matlabroot,'\toolbox\sldo\slestim\slestutil;', ...
     matlabroot,'\toolbox\sldo\sldodemos;', ...
     matlabroot,'\toolbox\sldo\sldodemos\optim;', ...
     matlabroot,'\toolbox\sldo\sldodemos\estim;', ...
     matlabroot,'\toolbox\sldo\sldodemos\estim\docexamples\adaptive;', ...
     matlabroot,'\toolbox\sldo\sldodemos\estim\docexamples\lookuptable;', ...
     matlabroot,'\help\toolbox\sldo\examples;', ...
     matlabroot,'\toolbox\sldv\slicer;', ...
     matlabroot,'\toolbox\sldv\slicer\gui;', ...
     matlabroot,'\toolbox\sldv\sldv;', ...
     matlabroot,'\toolbox\sldv\sldvdemos;', ...
     matlabroot,'\toolbox\hdlcoder\slhdltemplates;', ...
     matlabroot,'\toolbox\simulink\simulink\slproject;', ...
     matlabroot,'\toolbox\simulink\simulink\slproject\examples;', ...
     matlabroot,'\toolbox\simulink\simulink\slproject\templates;', ...
     matlabroot,'\toolbox\slreportgen\webview;', ...
     matlabroot,'\toolbox\slrt\slrt;', ...
     matlabroot,'\toolbox\slrt\rtw;', ...
     matlabroot,'\toolbox\slrt\blocks;', ...
     matlabroot,'\toolbox\slrt\blocks\flexray;', ...
     matlabroot,'\toolbox\slrt\blocks\protocols;', ...
     matlabroot,'\toolbox\slrt\blocks\displaylogging;', ...
     matlabroot,'\toolbox\slrt\slrtexamples;', ...
     matlabroot,'\toolbox\simulink\sltemplate;', ...
     matlabroot,'\toolbox\slvnv\slvnvdemos;', ...
     matlabroot,'\toolbox\slvnv\rmidemos;', ...
     matlabroot,'\toolbox\slvnv\simcovdemos;', ...
     matlabroot,'\toolbox\slvnv\do178b;', ...
     matlabroot,'\toolbox\slvnv\iec61508;', ...
     matlabroot,'\toolbox\slvnv\styleguide;', ...
     matlabroot,'\toolbox\simulink\sl_async_streaming;', ...
     matlabroot,'\toolbox\simulink\fixedandfloat;', ...
     matlabroot,'\toolbox\simulink\fixedandfloat\obsolete;', ...
     matlabroot,'\toolbox\simulink\simulink\iodata\iomap;', ...
     matlabroot,'\toolbox\simulink\simulink\iodata\ioformat;', ...
     matlabroot,'\toolbox\shared\sl_messages;', ...
     matlabroot,'\toolbox\simulink\simulink\performance;', ...
     matlabroot,'\toolbox\simulink\simulink\performance\performancea;', ...
     matlabroot,'\toolbox\simulink\simharness\simharness;', ...
     matlabroot,'\toolbox\simulink\sta\ui;', ...
     matlabroot,'\toolbox\simulink\sta\ui\comparisontool;', ...
     matlabroot,'\toolbox\simulink\sta\ui\mapping;', ...
     matlabroot,'\toolbox\simulink\sta\ui\mapping\callbacks;', ...
     matlabroot,'\toolbox\simulink\sta\ui\mapping\util;', ...
     matlabroot,'\toolbox\simulink\sta\ui\toolstrip;', ...
     matlabroot,'\toolbox\simulink\sta\ui\toolstrip\open\streaming;', ...
     matlabroot,'\toolbox\simulink\sta\ui\toolstrip\help;', ...
     matlabroot,'\toolbox\simulink\sta\ui\toolstrip\open;', ...
     matlabroot,'\toolbox\simulink\sta\ui\toolstrip\session;', ...
     matlabroot,'\toolbox\simulink\sta\ui\toolstrip\report;', ...
     matlabroot,'\toolbox\simulink\sta\report;', ...
     matlabroot,'\toolbox\simulink\sta\repository;', ...
     matlabroot,'\toolbox\simulink\sta\repository\util;', ...
     matlabroot,'\toolbox\simulink\simulink\upgradeadvisor;', ...
     matlabroot,'\toolbox\stats\stats;', ...
     matlabroot,'\toolbox\stats\classreg;', ...
     matlabroot,'\toolbox\stats\clustering;', ...
     matlabroot,'\toolbox\stats\statsdemos;', ...
     matlabroot,'\toolbox\stats\mlearnapp;', ...
     matlabroot,'\toolbox\stm\stm;', ...
     matlabroot,'\toolbox\symbolic\symbolic;', ...
     matlabroot,'\toolbox\symbolic\symbolicdemos;', ...
     matlabroot,'\toolbox\systemtest\systemtest;', ...
     matlabroot,'\toolbox\systemtest\systemtest\removed;', ...
     matlabroot,'\toolbox\systemtest\systemtestdemos;', ...
     matlabroot,'\toolbox\matlab\system;', ...
     matlabroot,'\toolbox\target\codertarget;', ...
     matlabroot,'\toolbox\target\codertarget\rtw;', ...
     matlabroot,'\toolbox\target\extensions\processor\intelhost\tfl;', ...
     matlabroot,'\toolbox\target;', ...
     matlabroot,'\toolbox\target\foundation;', ...
     matlabroot,'\toolbox\target\foundation\utils;', ...
     matlabroot,'\toolbox\target\foundation\utils\resource_config;', ...
     matlabroot,'\toolbox\target\foundation\blks;', ...
     matlabroot,'\toolbox\target\foundation\blks\mex;', ...
     matlabroot,'\toolbox\target\foundation\blks\masks;', ...
     matlabroot,'\toolbox\target\extensions\processor\shared;', ...
     matlabroot,'\toolbox\target\extensions\processor\shared\ti;', ...
     matlabroot,'\toolbox\target\extensions\processor\shared\ti\mdlinfo;', ...
     matlabroot,'\toolbox\target\extensions\processor\shared\ti\utils;', ...
     matlabroot,'\toolbox\target\extensions\processor\shared\ti\blks;', ...
     matlabroot,'\toolbox\target\extensions\processor\shared\ti\blks\mex;', ...
     matlabroot,'\toolbox\target\extensions\processor\shared\ti\blks\masks;', ...
     matlabroot,'\toolbox\shared\etargets\etargets;', ...
     matlabroot,'\toolbox\shared\etargets\etargets\demoutils;', ...
     matlabroot,'\toolbox\target\targetdemos;', ...
     matlabroot,'\toolbox\target\extensions\processor\tic2000;', ...
     matlabroot,'\toolbox\target\extensions\processor\tic2000\rtw;', ...
     matlabroot,'\toolbox\target\extensions\processor\tic2000\utils;', ...
     matlabroot,'\toolbox\target\extensions\processor\tic5000;', ...
     matlabroot,'\toolbox\target\extensions\processor\tic5000\blks;', ...
     matlabroot,'\toolbox\target\extensions\processor\tic5000\blks\mex;', ...
     matlabroot,'\toolbox\target\extensions\processor\tic5000\blks\masks;', ...
     matlabroot,'\toolbox\target\extensions\processor\tic5000\tic5000demos;', ...
     matlabroot,'\toolbox\target\extensions\processor\tic6000;', ...
     matlabroot,'\toolbox\target\extensions\processor\tic6000\rtw;', ...
     matlabroot,'\toolbox\target\extensions\processor\tic6000\tfl;', ...
     matlabroot,'\toolbox\target\extensions\processor\tic6000\utils;', ...
     matlabroot,'\toolbox\target\extensions\processor\tic6000\blks\sysobj_mex;', ...
     matlabroot,'\toolbox\target\extensions\processor\tic6000\blks\mex;', ...
     matlabroot,'\toolbox\target\extensions\operatingsystem\linux\blks;', ...
     matlabroot,'\toolbox\target\extensions\operatingsystem\linux\blks\masks;', ...
     matlabroot,'\toolbox\target\extensions\operatingsystem\linux\blks\mex;', ...
     matlabroot,'\toolbox\target\extensions\operatingsystem\linux\src;', ...
     matlabroot,'\toolbox\target\extensions\operatingsystem\windows\blks;', ...
     matlabroot,'\toolbox\target\extensions\operatingsystem\windows\blks\masks;', ...
     matlabroot,'\toolbox\target\extensions\operatingsystem\windows\blks\mex;', ...
     matlabroot,'\toolbox\matlab\timeseries;', ...
     matlabroot,'\toolbox\matlab\hds;', ...
     matlabroot,'\toolbox\matlab\toolboxmanagement;', ...
     matlabroot,'\toolbox\matlab\toolbox_packaging;', ...
     matlabroot,'\toolbox\matlab\toolstrip;', ...
     matlabroot,'\toolbox\trading\trading;', ...
     matlabroot,'\toolbox\trading\tradingdemos;', ...
     matlabroot,'\toolbox\lte\umts;', ...
     matlabroot,'\toolbox\vision\vision;', ...
     matlabroot,'\toolbox\vision\visiondata;', ...
     matlabroot,'\toolbox\vision\visionutilities;', ...
     matlabroot,'\toolbox\vision\visionutilities\visioninit;', ...
     matlabroot,'\toolbox\vision\visionutilities\visionmex;', ...
     matlabroot,'\toolbox\visionhdl\visionhdl;', ...
     matlabroot,'\toolbox\visionhdl\visionhdlutilities;', ...
     matlabroot,'\toolbox\visionhdl\visionhdlutilities\visionhdlinit;', ...
     matlabroot,'\toolbox\visionhdl\visionhdlexamples;', ...
     matlabroot,'\toolbox\visionhdl\templates;', ...
     matlabroot,'\toolbox\vision\visiondemos;', ...
     matlabroot,'\help\toolbox\vision\examples;', ...
     matlabroot,'\toolbox\vnt\vnt;', ...
     matlabroot,'\toolbox\vnt\vntguis;', ...
     matlabroot,'\toolbox\vnt\vntblks\vntblks;', ...
     matlabroot,'\toolbox\vnt\vntblks\vntmasks;', ...
     matlabroot,'\toolbox\vnt\vntblks\vntmex;', ...
     matlabroot,'\toolbox\vnt\vntdemos;', ...
     matlabroot,'\toolbox\wavelet\wavelet;', ...
     matlabroot,'\toolbox\wavelet\wmultisig1d;', ...
     matlabroot,'\toolbox\wavelet\compression;', ...
     matlabroot,'\toolbox\wavelet\wavedemo;', ...
     matlabroot,'\toolbox\matlab\webcam;', ...
     matlabroot,'\toolbox\matlab\external\interfaces\webservices\restful;', ...
     matlabroot,'\toolbox\matlab\external\interfaces;', ...
     matlabroot,'\toolbox\matlab\external\interfaces\webservices;', ...
     matlabroot,'\toolbox\matlab\external\interfaces\webservices\wsdl;', ...
     matlabroot,'\toolbox\rtw\targets\xpc\xpc;', ...
     matlabroot,'\toolbox\rtw\targets\xpc\target\build\xpcblocks\thirdpartydrivers;', ...
     matlabroot,'\toolbox\rtw\targets\xpc\target\build\xpcblocks;', ...
     matlabroot,'\toolbox\rtw\targets\xpc\target\build\xpcobsolete;', ...
     matlabroot,'\toolbox\rtw\targets\xpc\xpc\xpcmngr;', ...
     matlabroot,'\toolbox\rtw\targets\xpc\xpcdemos;', ...
%%% END ENTRIES %%%
     ...
];

p = [userpath,p];
