# Supplementary material for: Modeling the Optical Properties of a Polyvinyl Alcohol-Based Composite Using a Particle Swarm Optimized Support Vector Regression Algorithm
Source: Polymers (Basel). 2021 Aug 12;13(16):2697. doi: 10.3390/polym13162697 (PMC8402182; doi:10.3390/polym13162697)
Supplement: Supplementary file 1 [file polymers-13-02697-s001.zip › PSVR_code with data/my_svm_toolbox/svmoneclass.m]

function [xsup,alpha,multiplier,pos,Ksup]=svmoneclass(x,kernel,kerneloption,nu,verbose)

% USAGE
%
% [xsup,alpha,rho,pos]=svmoneclass(x,kernel,kerneloption,nu,verbose)
%
%


[n1,n2]=size(x);

K=normalizekernel(x,kernel,kerneloption);
%K=svmkernel(x,kernel,kerneloption);
c=zeros(n1,1);
A=ones(n1,1);
b=1;
C= 1/nu/n1;
lambda=1e-7;
[alpha, multiplier, pos]=monqp(K,c,A,b,C,lambda,verbose);
xsup=x(pos,:);
Ksup=K(pos,pos);
