# Supplementary material for: Modeling the Optical Properties of a Polyvinyl Alcohol-Based Composite Using a Particle Swarm Optimized Support Vector Regression Algorithm
Source: Polymers (Basel). 2021 Aug 12;13(16):2697. doi: 10.3390/polym13162697 (PMC8402182; doi:10.3390/polym13162697)
Supplement: Supplementary file 1 [file polymers-13-02697-s001.zip › PSVR_code with data/my_svm_toolbox/svmoneclassval.m]

function ypred= svmoneclassval(x,xsup,alpha,rho,kernel,kerneloption);


K=normalizekernel(x,kernel,kerneloption,xsup);
ypred=K*alpha+rho;
